# Supplementary material for: Unique phylogenies and metabolic adaptations of novel lineage III and comammox Nitrospira species from deep-sea sediments
Source: ISME Commun. 2026 Jan 9;6(1):ycag003. doi: 10.1093/ismeco/ycag003 (PMC12903955; doi:10.1093/ismeco/ycag003)
Supplement: Supplementary_Materials_ycag003 [file supplementary_materials_ycag003.zip › Supplementary Table.xlsx]

## Sheet: Supplementary Table S1
Supplementary Table S1. Properties of the sampling sites in this study.
Sites	Longitude	Latitude	Depth (m)	Sampling time	Source
SY190	140.862	12.6073	2758	2021-06	Deep-seamount sediment from the western Pacific Ocean
SY191	141.143	12.6168	3247	2021-06	Deep-seamount sediment from the western Pacific Ocean
SY192	140.741	12.4823	3325	2021-06	Deep-seamount sediment from the western Pacific Ocean
SY194	140.924	12.4239	2974	2021-06	Deep-seamount sediment from the western Pacific Ocean
SY203	139.931	11.2191	3208	2021-06	Deep-seamount sediment from the western Pacific Ocean
SY206-sur	140.306	11.6271	3195	2021-06	Deep-seamount sediment from the western Pacific Ocean
SY206-sub	140.306	11.6271	3195	2021-06	Deep-seamount sediment from the western Pacific Ocean
SY207	140.325	11.6117	3277	2021-06	Deep-seamount sediment from the western Pacific Ocean
SY212-flank	141.718	12.3165	2800	2021-06	Deep-seamount sediment from the western Pacific Ocean
SY212-base	141.718	12.3165	3456	2021-06	Deep-seamount sediment from the western Pacific Ocean
SY220-summit	139.407	11.4397	2083	2021-06	Deep-seamount sediment from the western Pacific Ocean
SY220-base-sur	139.407	11.4397	2670	2021-06	Deep-seamount sediment from the western Pacific Ocean
SY220-base-sub	139.407	11.4397	2670	2021-06	Deep-seamount sediment from the western Pacific Ocean
SY222	138.621	11.6537	3438	2021-06	Deep-seamount sediment from the western Pacific Ocean
SY223-summit	138.716	11.8191	2573	2021-06	Deep-seamount sediment from the western Pacific Ocean
SY223-flank	138.716	11.8191	2850	2021-06	Deep-seamount sediment from the western Pacific Ocean
SY223-base	138.716	11.8191	3206	2021-06	Deep-seamount sediment from the western Pacific Ocean

## Sheet: Supplementary Table S2
Supplementary Table S2. Genomic information of the Nitrospirae phylum.
Number	Genomes	Source	GTDB taxonomy	Completeness (%)	Contamination (%)	Strain heterogeneity (%)	CDS number	Size (bp)	GC content (%)	habitat	Assembly Accession
1	Nitrospira sp. DS57	This study	d__Bacteria;p__Nitrospirota;c__Nitrospiria;o__Nitrospirales;f__UBA8639;g__;s__	91.91	0.45	0	3182	3097611	47.02	Deep sea
2	Nitrospira sp. DS106	This study	d__Bacteria;p__Nitrospirota;c__Nitrospiria;o__Nitrospirales;f__UBA8639;g__JAYWMS01;s__	74.58	0.91	0	5686	5145231	48	Deep sea
3	Nitrospira sp. DS164	This study	d__Bacteria;p__Nitrospirota;c__Nitrospiria;o__Nitrospirales;f__UBA8639;g__G020348185;s__	80.16	1.67	33.33	2367	2255229	48.92	Deep sea
4	Nitrospira sp. DS64	This study	d__Bacteria;p__Nitrospirota;c__Nitrospiria;o__Nitrospirales;f__Nitrospiraceae;g__;s__	75.82	3.41	100	3049	2721225	60.32	Deep sea
5	Nitrospira sp. DS176	This study	d__Bacteria;p__Nitrospirota;c__Nitrospiria;o__Nitrospirales;f__Nitrospiraceae;g__Nitrospira_D;s__	82.17	1.21	50	2528	2341501	55.37	Deep sea
6	Nitrospira sp. TMG bin248	MAG recovered from coastal mangrove by our laboratory	d__Bacteria;p__Nitrospirota;c__Nitrospiria;o__Nitrospirales;f__Nitrospiraceae;g__JBFGRM01;s__	79.55	3.86	0	2689	2708857	63.57	Zhanjiang city, guangdong (tongming harbor mangrove)
7	Nitrospira sp. QMm6	MAG recovered from coastal mangrove by our laboratory	d__Bacteria;p__Nitrospirota;c__Nitrospiria;o__Nitrospirales;f__Nitrospiraceae;g__JBFGRM01;s__	93.18	2.27	0	3169	3341448	64.9	Sanya city, hainan, china (qingmei harbor mangrove)
8	Nitrospira sp. QMb135	MAG recovered from coastal mangrove by our laboratory	d__Bacteria;p__Nitrospirota;c__Nitrospiria;o__Nitrospirales;f__Nitrospiraceae;g__JBFGRM01;s__	96.82	2.27	0	3087	3295987	64.94	Sanya city, hainan, china (qingmei harbor mangrove)
9	Nitrospirae bacterium HCHbin1	NCBI database	d__Bacteria;p__Nitrospirota;c__Thermodesulfovibrionia;o__Thermodesulfovibrionales;f__Magnetobacteriaceae;g__Magnetominusculus;s__Magnetominusculus xianensis	98.18	0.91	0	3449	3692324	45.24	Sediment	GCA_002753435.1
10	Nitrospirae bacterium MYbin2	NCBI database	d__Bacteria;p__Nitrospirota;c__Thermodesulfovibrionia;o__Thermodesulfovibrionales;f__Magnetobacteriaceae;g__Magnetobacterium;s__Magnetobacterium casense	74	2.73	0	2827	3071492	48.79	China: beijing, lake miyun sediments	GCA_002753455.1
11	Nitrospirae bacterium nMYbin2	NCBI database	d__Bacteria;p__Nitrospirota;c__Thermodesulfovibrionia;o__Thermodesulfovibrionales;f__Magnetobacteriaceae;g__Magnetobacterium;s__Magnetobacterium casense	90.08	2.73	33.33	3186	3490049	49	China: beijing, lake miyun sediments	GCA_015232185.1
12	Candidatus Magnetobacterium casensis MYR-1	NCBI database	d__Bacteria;p__Nitrospirota;c__Thermodesulfovibrionia;o__Thermodesulfovibrionales;f__Magnetobacteriaceae;g__Magnetobacterium;s__Magnetobacterium casense	92.42	0.91	0	3149	3415676	48.87	China: beijing, lake miyun sediments	GCA_000714715.1
13	Nitrospirae bacterium nDC0425bin1	NCBI database	d__Bacteria;p__Nitrospirota;c__Thermodesulfovibrionia;o__Thermodesulfovibrionales;f__Magnetobacteriaceae;g__Magnetobacterium;s__Magnetobacterium cryptolimnobacter	96.97	1.82	25	3639	4037545	49.09	China: lake dianchi sediment	GCA_015233985.1
14	Nitrospirae bacterium DC0425bin1	NCBI database	d__Bacteria;p__Nitrospirota;c__Thermodesulfovibrionia;o__Thermodesulfovibrionales;f__Magnetobacteriaceae;g__Magnetobacterium;s__Magnetobacterium cryptolimnobacter	96.97	1.82	25	3584	4024796	49.04	China: lake dianchi sediment	GCA_002753685.1
15	Candidatus Magnetobacterium sp. XYR	NCBI database	d__Bacteria;p__Nitrospirota;c__Thermodesulfovibrionia;o__Thermodesulfovibrionales;f__Magnetobacteriaceae;g__Magnetobacterium;s__Magnetobacterium cryptolimnobacter	96.06	2.73	40	3832	4233998	48.61	China: shaanxi, xianyang lake sediments	GCA_018606785.1
16	Candidatus Magnetobacterium casensis MYR-1 YQ	NCBI database	d__Bacteria;p__Nitrospirota;c__Thermodesulfovibrionia;o__Thermodesulfovibrionales;f__Magnetobacteriaceae;g__Magnetobacterium;s__Magnetobacterium cryptolimnobacter	85.35	2.27	0	4116	3967582	49.58	China: beijing, lake miyun sediments	GCA_019173545.1
17	Thermodesulfovibrio aggregans SpSt-788	NCBI database	d__Bacteria;p__Nitrospirota;c__Thermodesulfovibrionia;o__Thermodesulfovibrionales;f__Thermodesulfovibrionaceae;g__Thermodesulfovibrio;s__	90.99	0	0	1444	1307492	35.42	Hot springs metagenome	GCA_011338125.1
18	Thermodesulfovibrio sp. N1	NCBI database	d__Bacteria;p__Nitrospirota;c__Thermodesulfovibrionia;o__Thermodesulfovibrionales;f__Thermodesulfovibrionaceae;g__Thermodesulfovibrio;s__Thermodesulfovibrio sp001707915	98.98	0	0	2095	1915222	32.99	Borehole 1p, beliy yar	GCA_001707915.1
19	Thermodesulfovibrio thiophilus DSM 17215	NCBI database	d__Bacteria;p__Nitrospirota;c__Thermodesulfovibrionia;o__Thermodesulfovibrionales;f__Thermodesulfovibrionaceae;g__Thermodesulfovibrio;s__Thermodesulfovibrio thiophilus	98.11	0	0	1921	1871474	34.43	Thermophilic sewage sludge decomposing organic solid wastes	GCA_000423865.1
20	Thermodesulfovibrio thiophilus AS04akNAM 131	NCBI database	d__Bacteria;p__Nitrospirota;c__Thermodesulfovibrionia;o__Thermodesulfovibrionales;f__Thermodesulfovibrionaceae;g__Thermodesulfovibrio;s__Thermodesulfovibrio thiophilus	99.95	0	0	1775	1731424	34.24	Anaerobic digestion of organic wastes under variable temperature conditions and feedstocks	GCA_012840265.1
21	Thermodesulfovibrio islandicus DSM 12570	NCBI database	d__Bacteria;p__Nitrospirota;c__Thermodesulfovibrionia;o__Thermodesulfovibrionales;f__Thermodesulfovibrionaceae;g__Thermodesulfovibrio;s__Thermodesulfovibrio yellowstonii	99.08	0.92	0	2091	2048874	34.26	Hot spring; aquatic	GCA_000482825.1
22	Thermodesulfovibrio yellowstonii DSM 11347	NCBI database	d__Bacteria;p__Nitrospirota;c__Thermodesulfovibrionia;o__Thermodesulfovibrionales;f__Thermodesulfovibrionaceae;g__Thermodesulfovibrio;s__Thermodesulfovibrio yellowstonii	99.08	3.67	100	2011	2003803	34.13	This strain was obtained from atcc and grown by frank robb.dna was isolated at umd.	GCA_000020985.1
23	Thermodesulfovibrio sp. Kuro-1	NCBI database	d__Bacteria;p__Nitrospirota;c__Thermodesulfovibrionia;o__Thermodesulfovibrionales;f__Thermodesulfovibrionaceae;g__Thermodesulfovibrio;s__Thermodesulfovibrio yellowstonii	99.08	0	0	1953	1932479	33.97	Thermophilic anaerobic digestion reactor	GCA_006538445.1
24	Thermodesulfovibrio aggregans ZAV-04	NCBI database	d__Bacteria;p__Nitrospirota;c__Thermodesulfovibrionia;o__Thermodesulfovibrionales;f__Thermodesulfovibrionaceae;g__Thermodesulfovibrio;s__Thermodesulfovibrio aggregans_A	76.36	0	0	1365	1286946	34.9	Hot spring	GCA_002878055.1
25	Thermodesulfovibrio aggregans TGE-P1	NCBI database	d__Bacteria;p__Nitrospirota;c__Thermodesulfovibrionia;o__Thermodesulfovibrionales;f__Thermodesulfovibrionaceae;g__Thermodesulfovibrio;s__Thermodesulfovibrio aggregans	100	0.91	0	2017	1997652	34.89	Hot spring	GCA_001514535.1
26	Leptospirillum ferrooxidans C2-3	NCBI database	d__Bacteria;p__Nitrospirota_A;c__Leptospirillia;o__Leptospirillales;f__Leptospirillaceae;g__Leptospirillum;s__Leptospirillum ferrooxidans	94.49	1.82	0	2455	2559538	50.05	A fresh volcanic ash deposit on the island of miyake, japan	GCA_000284315.1
27	Leptospirillum ferriphilum SpSt-902	NCBI database	d__Bacteria;p__Nitrospirota_A;c__Leptospirillia;o__Leptospirillales;f__Leptospirillaceae;g__Leptospirillum_A;s__	90.34	1.82	0	2232	2140081	54.64	Hot springs metagenome	GCA_011332985.1
28	Leptospirillum ferriphilum pb 238	NCBI database	d__Bacteria;p__Nitrospirota_A;c__Leptospirillia;o__Leptospirillales;f__Leptospirillaceae;g__Leptospirillum_A;s__Leptospirillum_A ferriphilum	94.17	3.64	0	2554	2610531	54.14	Sample from continuous culture	GCA_900198525.1
29	Leptospirillum ferriphilum DSM 14647	NCBI database	d__Bacteria;p__Nitrospirota_A;c__Leptospirillia;o__Leptospirillales;f__Leptospirillaceae;g__Leptospirillum_A;s__Leptospirillum_A ferriphilum	94.17	2.73	0	2352	2405882	54.05	Isolated from peru	GCA_000755505.1
30	Leptospirillum ferriphilum ML-04	NCBI database	d__Bacteria;p__Nitrospirota_A;c__Leptospirillia;o__Leptospirillales;f__Leptospirillaceae;g__Leptospirillum_A;s__Leptospirillum_A rubarum	94.14	1.82	0	2366	2406157	54.55	Moderately thermophilic, bioleaching microorganism in bioleaching processes	GCA_000299235.1
31	Leptospirillum ferriphilum Sp-Cl	NCBI database	d__Bacteria;p__Nitrospirota_A;c__Leptospirillia;o__Leptospirillales;f__Leptospirillaceae;g__Leptospirillum_A;s__Leptospirillum_A rubarum	90.42	2.73	0	2454	2475669	54.41	Industrial bioleaching solution	GCA_001280545.1
32	Leptospirillum ferriphilum ZJ	NCBI database	d__Bacteria;p__Nitrospirota_A;c__Leptospirillia;o__Leptospirillales;f__Leptospirillaceae;g__Leptospirillum_A;s__Leptospirillum_A rubarum	93.02	1.88	33.33	2367	2340315	54.7	Copper mine tailings	GCA_002002665.1
33	Leptospirillum ferriphilum YSK	NCBI database	d__Bacteria;p__Nitrospirota_A;c__Leptospirillia;o__Leptospirillales;f__Leptospirillaceae;g__Leptospirillum_A;s__Leptospirillum_A rubarum	93.23	1.82	0	2233	2330585	54.45	Acid mine drainage	GCA_000695975.1
34	Leptospirillum ferriphilum DX	NCBI database	d__Bacteria;p__Nitrospirota_A;c__Leptospirillia;o__Leptospirillales;f__Leptospirillaceae;g__Leptospirillum_A;s__Leptospirillum_A rubarum	93.15	1.82	0	2315	2361102	54.51	Copper mine tailings	GCA_002002505.1
35	Leptospirillum rubarum	NCBI database	d__Bacteria;p__Nitrospirota_A;c__Leptospirillia;o__Leptospirillales;f__Leptospirillaceae;g__Leptospirillum_A;s__Leptospirillum_A rubarum	93.23	1.82	0	2616	2636861	54.7	Richmond mine	GCA_000205145.2
36	Leptospirillum ferriphilum UBA6673	NCBI database	d__Bacteria;p__Nitrospirota_A;c__Leptospirillia;o__Leptospirillales;f__Leptospirillaceae;g__Leptospirillum_A;s__Leptospirillum_A rubarum	84.99	1.82	0	2218	2280236	54.4	Richmond mine c75 location	GCA_002455095.1
37	Leptospirillum ferriphilum UBA6674	NCBI database	d__Bacteria;p__Nitrospirota_A;c__Leptospirillia;o__Leptospirillales;f__Leptospirillaceae;g__Leptospirillum_A;s__Leptospirillum_A rubarum	83.17	1.82	0	2054	2095873	54.31	Richmond mine c75 location	GCA_002455075.1
38	Leptospirillum sp. Group II CF-1	NCBI database	d__Bacteria;p__Nitrospirota_A;c__Leptospirillia;o__Leptospirillales;f__Leptospirillaceae;g__Leptospirillum_A;s__Leptospirillum_A rubarum	93.17	1.82	0	2588	2709324	54.59	Richmond mine	GCA_001186405.1
39	Leptospirillum sp. Group II C75	NCBI database	d__Bacteria;p__Nitrospirota_A;c__Leptospirillia;o__Leptospirillales;f__Leptospirillaceae;g__Leptospirillum_A;s__Leptospirillum_A rubarum	93.15	1.82	0	2564	2605306	54.38	Richmond mine	GCA_000262365.1
40	Leptospirillum ferriphilum UBA6657	NCBI database	d__Bacteria;p__Nitrospirota_A;c__Leptospirillia;o__Leptospirillales;f__Leptospirillaceae;g__Leptospirillum_A;s__Leptospirillum_A rubarum	85.9	1.82	0	2105	2156779	54.3	Richmond mine c75 location	GCA_002455445.1
41	Leptospirillum ferriphilum UBA7872	NCBI database	d__Bacteria;p__Nitrospirota_A;c__Leptospirillia;o__Leptospirillales;f__Leptospirillaceae;g__Leptospirillum_A;s__Leptospirillum_A rubarum	76.32	0	0	2181	2235891	55.08	Richmond mine c75 location	GCA_002500075.1
42	Leptospirillum ferriphilum UBA7870	NCBI database	d__Bacteria;p__Nitrospirota_A;c__Leptospirillia;o__Leptospirillales;f__Leptospirillaceae;g__Leptospirillum_A;s__Leptospirillum_A rubarum	76.32	0	0	2185	2239795	55.16	Richmond mine c75 location	GCA_002500715.1
43	Nitrospirae bacterium GCA_016194305.1	NCBI database	d__Bacteria;p__Nitrospirota;c__Nitrospiria;o__JACQBW01;f__JACQBW01;g__JACQBW01;s__JACQBW01 sp016194305	95.85	2.73	0	2243	2265330	46.15	Groundwater	GCA_016194305.1
44	Nitrospirae bacterium GCA_016178565.1	NCBI database	d__Bacteria;p__Nitrospirota;c__Nitrospiria;o__JACQBW01;f__JACQBW01;g__JACQBW01;s__JACQBW01 sp016194305	81.53	3.69	0	2347	2136182	46.04	Groundwater	GCA_016178565.1
45	Nitrospirae bacterium GCA_016201875.1	NCBI database	d__Bacteria;p__Nitrospirota;c__Nitrospiria;o__JACQBW01;f__JACQBW01;g__JACQBY01;s__JACQBY01 sp016201875	81.31	1.21	33.33	2040	1882213	48.05	Groundwater	GCA_016201875.1
46	Nitrospirae bacterium GCA_016195515.1	NCBI database	d__Bacteria;p__Nitrospirota;c__Nitrospiria;o__JACQBW01;f__JACQBW01;g__JACOTA01;s__JACOTA01 sp016178585	94.94	1.82	0	2392	2290775	45.33	Groundwater	GCA_016195515.1
47	Nitrospirae bacterium GCA_016178585.1	NCBI database	d__Bacteria;p__Nitrospirota;c__Nitrospiria;o__JACQBW01;f__JACQBW01;g__JACOTA01;s__JACOTA01 sp016178585	97.67	2.05	33.33	2481	2448663	45.63	Groundwater	GCA_016178585.1
48	Nitrospirae bacterium SpSt-426	NCBI database	d__Bacteria;p__Nitrospirota;c__Nitrospiria;o__DATECO01;f__DATECO01;g__;s__	79.84	4.6	0	2078	1712131	51.02	Hot spring sediment	GCA_011331265.1
49	Nitrospirae bacterium GCA_016201825.1	NCBI database	d__Bacteria;p__Nitrospirota;c__Nitrospiria;o__2-01-FULL-66-17;f__2-01-FULL-66-17;g__2-01-FULL-66-17;s__2-01-FULL-66-17 sp016201825	89.29	3.69	16.67	2797	2798008	63.18	Groundwater	GCA_016201825.1
50	Nitrospirae bacterium GCA_016201765.1	NCBI database	d__Bacteria;p__Nitrospirota;c__Nitrospiria;o__JACQCE01;f__JACQCE01;g__JACQCE01;s__JACQCE01 sp016201765	84.55	1.87	0	1936	1959959	62.75	Groundwater	GCA_016201765.1
51	Nitrospira sp. Bin 34 1	NCBI database	d__Bacteria;p__Nitrospirota;c__Nitrospiria;o__SBBL01;f__SBBL01;g__SBBL01;s__SBBL01 sp005239745	95.22	0	0	1640	1632300	52.91	Alpine spring water	GCA_005239745.1
52	Nitrospira sp. Bin 24 1	NCBI database	d__Bacteria;p__Nitrospirota;c__Nitrospiria;o__SBBL01;f__SBBA01;g__SBBA01;s__SBBA01 sp005239925	82.94	1.89	33.33	2335	2374030	49.5	Alpine spring water	GCA_005239925.1
53	Nitrospirae bacterium GCA_016201925.1	NCBI database	d__Bacteria;p__Nitrospirota;c__Nitrospiria;o__SBBL01;f__SBBA01;g__JACPZM01;s__JACPZM01 sp016195485	73.59	0	0	1240	1131068	48.16	Groundwater	GCA_016201925.1
54	Nitrospirae bacterium GCA_016195485.1	NCBI database	d__Bacteria;p__Nitrospirota;c__Nitrospiria;o__SBBL01;f__SBBA01;g__JACPZM01;s__JACPZM01 sp016195485	86.51	0	0	1549	1514689	48.3	Groundwater	GCA_016195485.1
55	Nitrospira sp. Bin 6 1 1	NCBI database	d__Bacteria;p__Nitrospirota;c__Nitrospiria;o__SBBL01;f__SBBT01;g__SBBT01;s__SBBT01 sp005239595	91.55	7.83	0	1969	1880304	50.25	Alpine spring water	GCA_005239595.1
56	Nitrospirae bacterium M MetaBat.18	NCBI database	d__Bacteria;p__Nitrospirota;c__Nitrospiria;o__SBBL01;f__JAADHI01;g__JAADHI01;s__JAADHI01 sp013151935	91.31	2.23	0	2553	2533391	45.75	Deepsea hydrothermal sulfide chimney	GCA_013151935.1
57	Nitrospiria bacterium SZUA-1046	NCBI database	d__Bacteria;p__Nitrospirota;c__Nitrospiria;o__SBBL01;f__JAADHI01;g__DUAG01;s__DUAG01 sp012960925	96.76	0.91	0	2157	2232643	49.89	Marine metagenome	GCA_015659975.1
58	Nitrospira sp. UWMA-0268	NCBI database	d__Bacteria;p__Nitrospirota;c__Nitrospiria;o__SBBL01;f__JAADHI01;g__DUAG01;s__DUAG01 sp012960925	96.76	1.82	50	2297	2370859	49.85	Marine metagenome	GCA_012960925.1
59	Nitrospirae bacterium GCA_016200325.1	NCBI database	d__Bacteria;p__Nitrospirota;c__Nitrospiria;o__SBBL01;f__Manganitrophaceae;g__Manganitrophus;s__Manganitrophus sp016200325	97.73	3.64	0	3837	4213281	56.34	Groundwater	GCA_016200325.1
60	Nitrospirae bacterium GW715 bin.13	NCBI database	d__Bacteria;p__Nitrospirota;c__Nitrospiria;o__SBBL01;f__Manganitrophaceae;g__Manganitrophus;s__Manganitrophus sp004297235	93.35	3.64	20	4231	4173467	57.81	Groundwater	GCA_004297235.1
61	Candidatus Manganitrophus noduliformans	NCBI database	d__Bacteria;p__Nitrospirota;c__Nitrospiria;o__SBBL01;f__Manganitrophaceae;g__Manganitrophus;s__Manganitrophus noduliformans	98.58	4.55	0	4835	5171380	56.41	In vitro refined co-culture	GCA_012184425.1
62	Nitrospirae bacterium GCA_016234185.1	NCBI database	d__Bacteria;p__Nitrospirota;c__Nitrospiria;o__JACRHA01;f__JACRHA01;g__JACRHA01;s__JACRHA01 sp016234185	80.4	3.64	25	2155	1980514	46.3	Groundwater	GCA_016234185.1
63	Nitrospirae bacterium GCA_016201865.1	NCBI database	d__Bacteria;p__Nitrospirota;c__Nitrospiria;o__JACQBZ01;f__JACQBZ01;g__JACQCA01;s__JACQCA01 sp016201865	93.12	0.91	0	2570	2470300	56.8	Groundwater	GCA_016201865.1
64	Nitrospirae bacterium GCA_016200255.1	NCBI database	d__Bacteria;p__Nitrospirota;c__Nitrospiria;o__JACQBZ01;f__JACQBZ01;g__JACQFA01;s__JACQFA01 sp016200255	93.07	3.79	33.33	2322	2257679	56.8	Groundwater	GCA_016200255.1
65	Nitrospirae bacterium GCA_016194285.1	NCBI database	d__Bacteria;p__Nitrospirota;c__Nitrospiria;o__JACQBZ01;f__JACQBZ01;g__JACQBZ01;s__JACQBZ01 sp016194285	89.94	0	0	2381	2309739	55.97	Groundwater	GCA_016194285.1
66	Nitrospiraceae bacterium UBA2166	NCBI database	d__Bacteria;p__Nitrospirota;c__Nitrospiria;o__Nitrospirales;f__UBA2166;g__UBA2166;s__UBA2166 sp002328825	86.23	2.73	33.33	2046	2071204	45.99	Marine metagenome	GCA_002328825.1
67	Nitrospiraceae bacterium NP85	NCBI database	d__Bacteria;p__Nitrospirota;c__Nitrospiria;o__Nitrospirales;f__UBA2166;g__UBA2166;s__UBA2166 sp002726235	83.68	1.82	50	1715	1873240	49.1	Pacific ocean	GCA_002726235.1
68	Nitrospirales bacterium UWMA-0093	NCBI database	d__Bacteria;p__Nitrospirota;c__Nitrospiria;o__Nitrospirales;f__UBA2166;g__UBA2166;s__UBA2166 sp012965905	82.26	9.09	0	2311	2122499	52.05	Pacific ocean:lau basin	GCA_012964425.1
69	Nitrospirales bacterium SZUA-1270	NCBI database	d__Bacteria;p__Nitrospirota;c__Nitrospiria;o__Nitrospirales;f__UBA2166;g__UBA2166;s__UBA2166 sp012965905	72.72	5.91	0	2153	1941380	52.13	Pacific ocean:lau basin	GCA_015664055.1
70	Nitrospirales bacterium UWMA-0121	NCBI database	d__Bacteria;p__Nitrospirota;c__Nitrospiria;o__Nitrospirales;f__UBA2166;g__UBA2166;s__UBA2166 sp012965905	79.58	0.91	0	1561	1487068	52.14	Pacific ocean:lau basin	GCA_012963785.1
71	Nitrospirales bacterium SZUA-1325	NCBI database	d__Bacteria;p__Nitrospirota;c__Nitrospiria;o__Nitrospirales;f__UBA2166;g__UBA2166;s__UBA2166 sp012965905	72.41	2.27	0	1443	1343484	52.08	Pacific ocean:lau basin	GCA_015663555.1
72	Nitrospirales bacterium UWMA-0011	NCBI database	d__Bacteria;p__Nitrospirota;c__Nitrospiria;o__Nitrospirales;f__UBA2166;g__UBA2166;s__UBA2166 sp012965905	80.29	8.75	8.33	1890	1632913	52.35	Marine metagenome	GCA_012966185.1
73	Nitrospirales bacterium UWMA-0026	NCBI database	d__Bacteria;p__Nitrospirota;c__Nitrospiria;o__Nitrospirales;f__UBA2166;g__UBA2166;s__UBA2166 sp012965905	84.99	1.52	40	2034	1885625	52.33	Pacific ocean:lau basin	GCA_012965905.1
74	Nitrospirales bacterium SZUA-1196	NCBI database	d__Bacteria;p__Nitrospirota;c__Nitrospiria;o__Nitrospirales;f__UBA2166;g__UBA2166;s__UBA2166 sp012965905	83.32	0.91	0	1888	1778809	52.41	Pacific ocean:lau basin	GCA_015664745.1
75	Nitrospirae bacterium NS4	NCBI database	d__Bacteria;p__Nitrospirota;c__Nitrospiria;o__Nitrospirales;f__NS-4;g__NS-4;s__NS-4 sp005877815	86.76	2.73	0	2899	2646296	58.03	Temperate grassland biome, soil metagenome	GCA_005877815.1
76	Nitrospirae bacterium GCA_016200305.1	NCBI database	d__Bacteria;p__Nitrospirota;c__Nitrospiria;o__Nitrospirales;f__NS-4;g__SCTG01;s__	74.73	5.81	63.64	1812	1521534	62.47	Groundwater	GCA_016200305.1
77	Nitrospirae bacterium FW300 bin.52	NCBI database	d__Bacteria;p__Nitrospirota;c__Nitrospiria;o__Nitrospirales;f__NS-4;g__SCTG01;s__SCTG01 sp004298335	96.76	3.92	0	2907	2658979	63.01	Groundwater	GCA_004298335.1
78	Nitrospirae bacterium NS12	NCBI database	d__Bacteria;p__Nitrospirota;c__Nitrospiria;o__Nitrospirales;f__NS-4;g__NS-12;s__NS-12 sp005877505	82.59	2.8	20	2408	2164255	62.5	Temperate grassland biome	GCA_005877505.1
79	Nitrospirae bacterium NS6	NCBI database	d__Bacteria;p__Nitrospirota;c__Nitrospiria;o__Nitrospirales;f__NS-4;g__NS-12;s__NS-12 sp005877855	74.03	2.1	50	2186	1744368	62.31	Temperate grassland biome	GCA_005877795.1
80	Nitrospirae bacterium NS3	NCBI database	d__Bacteria;p__Nitrospirota;c__Nitrospiria;o__Nitrospirales;f__NS-4;g__NS-12;s__NS-12 sp005877855	88.61	6.36	88.89	2722	2405133	62.05	Temperate grassland biome	GCA_005877855.1
81	Nitrospirae bacterium NS8	NCBI database	d__Bacteria;p__Nitrospirota;c__Nitrospiria;o__Nitrospirales;f__NS-4;g__NS-12;s__NS-12 sp005877565	92.92	4.55	40	2480	2225831	62.11	Temperate grassland biome	GCA_005877565.1
82	Nitrospirae bacterium NS1	NCBI database	d__Bacteria;p__Nitrospirota;c__Nitrospiria;o__Nitrospirales;f__NS-4;g__NS-12;s__NS-12 sp005877615	83.18	4.09	40	1940	1820631	63.06	Temperate grassland biome	GCA_005877615.1
83	Nitrospirae bacterium J031	NCBI database	d__Bacteria;p__Nitrospirota;c__Nitrospiria;o__Nitrospirales;f__UBA8639;g__J031;s__J031 sp003696975	95.59	3.28	14.29	2818	2769672	53.77	Iron-rich hot spring	GCA_003696975.1
84	Nitrospirae bacterium MH2 Bin30	NCBI database	d__Bacteria;p__Nitrospirota;c__Nitrospiria;o__Nitrospirales;f__UBA8639;g__JAALKI01;s__JAALKI01 sp011088105	81	4.09	16.67	2535	2469503	48.02	Marine sponge	GCA_011087855.1
85	Nitrospirales bacterium GCA_012103275.1	NCBI database	d__Bacteria;p__Nitrospirota;c__Nitrospiria;o__Nitrospirales;f__UBA8639;g__JAALKI01;s__JAALKI01 sp011088105	95.55	1.82	50	2706	2755821	48.29	Marine sponge	GCA_012103275.1
86	Nitrospirae bacterium MH1 Bin19	NCBI database	d__Bacteria;p__Nitrospirota;c__Nitrospiria;o__Nitrospirales;f__UBA8639;g__JAALKI01;s__JAALKI01 sp011088105	95.55	0.91	0	2527	2595516	48.21	Marine sponge	GCA_011088105.1
87	Nitrospirales bacterium PNGst C binSS2	NCBI database	d__Bacteria;p__Nitrospirota;c__Nitrospiria;o__Nitrospirales;f__UBA8639;g__Bin75;s__Bin75 sp007570995	83.96	0.91	0	1860	1976489	57.34	Sponge metagenome	GCA_007570995.1
88	Nitrospirales bacterium Plut 88904	NCBI database	d__Bacteria;p__Nitrospirota;c__Nitrospiria;o__Nitrospirales;f__UBA8639;g__Bin75;s__Bin75 sp012270585	97.73	3.01	0	2441	2503252	55.8	Coral reef metagenome	GCA_012270585.1
89	Nitrospira sp. bin75	NCBI database	d__Bacteria;p__Nitrospirota;c__Nitrospiria;o__Nitrospirales;f__UBA8639;g__Bin75;s__Bin75 sp002238765	94.09	2.73	0	3093	3038306	56.24	Sponge metagenome	GCA_002238765.1
90	Nitrospira sp. SB0662 bin26	NCBI database	d__Bacteria;p__Nitrospirota;c__Nitrospiria;o__Nitrospirales;f__UBA8639;g__Bin75;s__Bin75 sp009840285	95.45	3.86	20	2161	2201017	57.08	Sponge metagenome	GCA_009840285.1
91	Nitrospira sp. SB0678 bin10	NCBI database	d__Bacteria;p__Nitrospirota;c__Nitrospiria;o__Nitrospirales;f__UBA8639;g__Bin75;s__Bin75 sp009840285	94.8	5.08	28.57	2166	2178223	57.19	Sponge metagenome	GCA_009842145.1
92	Nitrospira sp. SB0666 bin27	NCBI database	d__Bacteria;p__Nitrospirota;c__Nitrospiria;o__Nitrospirales;f__UBA8639;g__Bin75;s__Bin75 sp009840285	80.65	1.14	0	2104	2000322	57.24	Sponge metagenome	GCA_009836985.1
93	Nitrospira sp. CO36405bin1	NCBI database	d__Bacteria;p__Nitrospirota;c__Nitrospiria;o__Nitrospirales;f__UBA8639;g__Bin75;s__Bin75 sp011523385	98.64	3.86	0	2375	2506777	56.7	Coral reef sponge	GCA_011523385.1
94	Nitrospira sp. SB0675 bin23	NCBI database	d__Bacteria;p__Nitrospirota;c__Nitrospiria;o__Nitrospirales;f__UBA8639;g__Bin75;s__Bin75 sp009842645	95.3	4.32	0	2445	2533806	55.62	Sponge metagenome	GCA_009843795.1
95	Nitrospira sp. SB0677 bin15	NCBI database	d__Bacteria;p__Nitrospirota;c__Nitrospiria;o__Nitrospirales;f__UBA8639;g__Bin75;s__Bin75 sp009842645	95.71	2.5	0	2438	2549912	55.64	Sponge metagenome	GCA_009842645.1
96	Nitrospira sp. SB0673 bin12	NCBI database	d__Bacteria;p__Nitrospirota;c__Nitrospiria;o__Nitrospirales;f__UBA8639;g__Bin75;s__Bin75 sp009842645	92.34	1.14	0	2341	2417217	55.83	Sponge metagenome	GCA_009844615.1
97	Nitrospira sp. SB0667 bin9	NCBI database	d__Bacteria;p__Nitrospirota;c__Nitrospiria;o__Nitrospirales;f__UBA8639;g__Bin75;s__Bin75 sp009842645	93.64	1.19	0	2230	2248817	56.15	Sponge metagenome	GCA_009836145.1
98	Nitrospira sp. SB0661 bin20	NCBI database	d__Bacteria;p__Nitrospirota;c__Nitrospiria;o__Nitrospirales;f__UBA8639;g__Bin75;s__Bin75 sp009842645	91.72	1.59	0	2425	2460544	55.63	Sponge metagenome	GCA_009841415.1
99	Nitrospirae bacterium J017	NCBI database	d__Bacteria;p__Nitrospirota;c__Nitrospiria;o__Nitrospirales;f__UBA8639;g__J017;s__J017 sp003695915	96.48	3.18	0	3704	3706191	54.77	Shikinejima island, jinata onsen japanese hot springs	GCA_003695915.1
100	Nitrospirales bacterium Dino bin26	NCBI database	d__Bacteria;p__Nitrospirota;c__Nitrospiria;o__Nitrospirales;f__UBA8639;g__Nitrospira_E;s__Nitrospira_E sp009377845	90.4	6.36	12.5	3170	3215483	50.74	Dinosaur fossil bone microbiome	GCA_009377845.1
101	Nitrospiraceae bacterium UBA8639	NCBI database	d__Bacteria;p__Nitrospirota;c__Nitrospiria;o__Nitrospirales;f__UBA8639;g__Nitrospira_E;s__Nitrospira_E sp003523945	78.36	4.63	78.95	4974	4905828	49.93	The activated sludge from a nitrification reactor	GCA_003523945.1
102	Nitrospira marina Nb-295	NCBI database	d__Bacteria;p__Nitrospirota;c__Nitrospiria;o__Nitrospirales;f__UBA8639;g__Nitrospira_E;s__	96.71	0.91	0	4129	4689205	50.04	Water sample collected at a depth of 206 m from the gulf of maine in the atlantic ocean	JGI
103	uncultured Nitrospira sp.RBC003	NCBI database	d__Bacteria;p__Nitrospirota;c__Nitrospiria;o__Nitrospirales;f__UBA8639;g__Nitrospira_E;s__Nitrospira_E sp902500695	94.03	1.82	0	4006	4276258	50.07	Tertiary treatment system of the wastewater treatment plant in guelph, ontario, canada	GCA_902500695.1
104	Nitrospirales bacterium MGR bin425	NCBI database	d__Bacteria;p__Nitrospirota;c__Nitrospiria;o__Nitrospirales;f__UBA8639;g__Nitrospira_E;s__Nitrospira_E sp013817135	71.33	6.32	50	4768	4085956	49.92	Mineral soil(antarctica: mackay glacier regions, benson glacier)	GCA_013821375.1
105	Nitrospirales bacterium MGR bin327	NCBI database	d__Bacteria;p__Nitrospirota;c__Nitrospiria;o__Nitrospirales;f__UBA8639;g__Nitrospira_E;s__Nitrospira_E sp013817135	78.28	3.36	71.43	3568	3243273	49.93	Mineral soil(antarctica: mackay glacier regions, benson glacier)	GCA_013817135.1
106	Nitrospirae bacterium SZUA-4	NCBI database	d__Bacteria;p__Nitrospirota;c__Nitrospiria;o__Nitrospirales;f__UBA8639;g__Nitrospira_E;s__Nitrospira_E sp003233615	77.61	1.36	50	3408	3184435	47.56	Marine hydrothermal chimney wall tvg10	GCA_003233615.1
107	Nitrospirae bacterium SZUA-215	NCBI database	d__Bacteria;p__Nitrospirota;c__Nitrospiria;o__Nitrospirales;f__UBA8639;g__Nitrospira_E;s__Nitrospira_E sp003228495	83.36	4.55	16.67	2902	2656272	48.4	Marine hydrothermal sulfide sediment tvg13	GCA_003228495.1
108	Nitrospirae bacterium SZUA-312	NCBI database	d__Bacteria;p__Nitrospirota;c__Nitrospiria;o__Nitrospirales;f__UBA8639;g__Nitrospira_E;s__Nitrospira_E sp003235785	76.65	0.45	100	2817	2689567	49.92	Marine hydrothermal sulfide sediment tvg13	GCA_003235785.1
109	Nitrospirae bacterium SZUA-175	NCBI database	d__Bacteria;p__Nitrospirota;c__Nitrospiria;o__Nitrospirales;f__UBA8639;g__Nitrospira_E;s__	73.72	6.9	16.67	4057	3535326	48.48	Marine hydrothermal sulfide sediment tvg13	GCA_003229785.1
110	Nitrospirae bacterium SpSt-348	NCBI database	d__Bacteria;p__Nitrospirota;c__Nitrospiria;o__Nitrospirales;f__Nitrospiraceae;g__;s__	96.82	3.64	0	3467	3427590	63.83	Hydrothermal vent and freshwater spring sediments	GCA_011054545.1
111	Nitrospirae bacterium GCA_016207025.1	NCBI database	d__Bacteria;p__Nitrospirota;c__Nitrospiria;o__Nitrospirales;f__Nitrospiraceae;g__JACQQM01;s__JACQQM01 sp016207025	87.67	3.03	50	2595	2470276	61.04	Groundwater	GCA_016207025.1
112	Nitrospirae bacterium NS7	NCBI database	d__Bacteria;p__Nitrospirota;c__Nitrospiria;o__Nitrospirales;f__Nitrospiraceae;g__NS-7;s__NS-7 sp005877775	95.35	3.64	25	3271	3059169	58.5	Temperate grassland biome	GCA_005877775.1
113	Nitrospirae bacterium 13 1 40CM 4 62 6	NCBI database	d__Bacteria;p__Nitrospirota;c__Nitrospiria;o__Nitrospirales;f__Nitrospiraceae;g__40CM-3-62-11;s__40CM-3-62-11 sp001914955	75.76	1.82	0	1756	1746767	61.79	Soil sample from angelo meadow plot 1	GCA_001918075.1
114	Nitrospirae bacterium 13 1 40CM 2 62 10	NCBI database	d__Bacteria;p__Nitrospirota;c__Nitrospiria;o__Nitrospirales;f__Nitrospiraceae;g__40CM-3-62-11;s__40CM-3-62-11 sp001914955	79.39	8.28	0	2626	2271561	61.84	Soil sample from angelo meadow plot 1	GCA_001919055.1
115	Nitrospirae bacterium NS5	NCBI database	d__Bacteria;p__Nitrospirota;c__Nitrospiria;o__Nitrospirales;f__Nitrospiraceae;g__40CM-3-62-11;s__40CM-3-62-11 sp001914955	88.08	2.73	0	3018	2709690	60.98	Temperate grassland biome	GCA_005877575.1
116	Nitrospirae bacterium NS2	NCBI database	d__Bacteria;p__Nitrospirota;c__Nitrospiria;o__Nitrospirales;f__Nitrospiraceae;g__40CM-3-62-11;s__40CM-3-62-11 sp001914955	95.85	4.77	28.57	2950	2927674	61.46	Temperate grassland biome	GCA_005877605.1
117	Nitrospirae bacterium 13 2 20CM 2 62 8	NCBI database	d__Bacteria;p__Nitrospirota;c__Nitrospiria;o__Nitrospirales;f__Nitrospiraceae;g__40CM-3-62-11;s__40CM-3-62-11 sp001914955	75.4	2.73	0	1959	2016686	61.82	Soil sample from angelo meadow plot 2	GCA_001914955.1
118	Nitrospira sp. K Offshore 80m m2 121	NCBI database	d__Bacteria;p__Nitrospirota;c__Nitrospiria;o__Nitrospirales;f__Nitrospiraceae;g__VGXG01;s__VGXG01 sp016873395	98.12	2.78	0	2409	2337642	61.55	Freshwater lake	GCA_016873395.1
119	Nitrospirae bacterium GW928 bin.19	NCBI database	d__Bacteria;p__Nitrospirota;c__Nitrospiria;o__Nitrospirales;f__Nitrospiraceae;g__SCVQ01;s__SCVQ01 sp004296865	93.58	4.8	20	3106	2711460	61.63	Ground water metagenomes	GCA_004296865.1
120	Nitrospira sp. M DeepCast 65m m2 186	NCBI database	d__Bacteria;p__Nitrospirota;c__Nitrospiria;o__Nitrospirales;f__Nitrospiraceae;g__SCVQ01;s__SCVQ01 sp016873525	86.81	2.73	0	2574	2290438	62.12	Freshwater lake	GCA_016873525.1
121	Nitrospirae bacterium GW928 bin.16	NCBI database	d__Bacteria;p__Nitrospirota;c__Nitrospiria;o__Nitrospirales;f__Nitrospiraceae;g__SYGV01;s__SYGV01 sp004296885	96.76	3.64	25	3143	3259612	61.97	Ground water metagenomes	GCA_004296885.1
122	Nitrospira sp. M DeepCast 65m m2 155	NCBI database	d__Bacteria;p__Nitrospirota;c__Nitrospiria;o__Nitrospirales;f__Nitrospiraceae;g__SYGV01;s__SYGV01 sp016873495	96.76	2.73	0	3140	3193853	61.5	Freshwater lake	GCA_016873495.1
123	Nitrospiraceae bacterium F1-80-MAGs051	NCBI database	d__Bacteria;p__Nitrospirota;c__Nitrospiria;o__Nitrospirales;f__Nitrospiraceae;g__SYGV01;s__SYGV01 sp005799365	81.48	7.73	55.56	2165	1960760	62.76	Freshwater metagenome	GCA_005808785.1
124	Nitrospiraceae bacterium F1-60-MAGs110	NCBI database	d__Bacteria;p__Nitrospirota;c__Nitrospiria;o__Nitrospirales;f__Nitrospiraceae;g__SYGV01;s__SYGV01 sp005799365	71.05	1.75	100	1748	1629470	63.17	Freshwater	GCA_005799365.1
125	Nitrospirae bacterium GCA_016235225.1	NCBI database	d__Bacteria;p__Nitrospirota;c__Nitrospiria;o__Nitrospirales;f__Nitrospiraceae;g__RSF151;s__RSF151 sp016235225	76.97	2.27	0	2606	2337009	61.27	Groundwater	GCA_016235225.1
126	Nitrospira sp. RSF151	NCBI database	d__Bacteria;p__Nitrospirota;c__Nitrospiria;o__Nitrospirales;f__Nitrospiraceae;g__RSF151;s__RSF151 sp005116795	70.15	0.91	0	2912	2638145	61.59	Rapid sand filter	GCA_005116795.1
127	Nitrospira sp. K Offshore 80m m2 040	NCBI database	d__Bacteria;p__Nitrospirota;c__Nitrospiria;o__Nitrospirales;f__Nitrospiraceae;g__VGXF01;s__VGXF01 sp016873435	94.09	3.92	0	1743	1719115	60.44	Freshwater lake	GCA_016873435.1
128	Nitrospirae bacterium RIFCSPLOWO2 02 FULL 62 14	NCBI database	d__Bacteria;p__Nitrospirota;c__Nitrospiria;o__Nitrospirales;f__Nitrospiraceae;g__2-02-FULL-62-14;s__2-02-FULL-62-14 sp001805245	93.58	2.78	0	2654	2659365	61.66	Terrestrial subsurface	GCA_001805245.1
129	Nitrospirae bacterium RIFCSPLOWO2 01 FULL 62 17	NCBI database	d__Bacteria;p__Nitrospirota;c__Nitrospiria;o__Nitrospirales;f__Nitrospiraceae;g__2-02-FULL-62-14;s__2-02-FULL-62-14 sp001805245	85.85	2.73	0	2327	2273558	61.97	Terrestrial subsurface	GCA_001805225.1
130	Nitrospirae bacterium GCA_016234105.1	NCBI database	d__Bacteria;p__Nitrospirota;c__Nitrospiria;o__Nitrospirales;f__Nitrospiraceae;g__2-02-FULL-62-14;s__	77.8	5	50	2204	1914572	61.26	Groundwater	GCA_016234105.1
131	Nitrospiraceae bacterium Baikal-deep-G158	NCBI database	d__Bacteria;p__Nitrospirota;c__Nitrospiria;o__Nitrospirales;f__Nitrospiraceae;g__2-02-FULL-62-14;s__2-02-FULL-62-14 sp009692155	79.82	0	0	1987	1928707	60.52	Freshwater metagenome (lake baikal deep metagenome)	GCA_009692155.1
132	Nitrospira sp. WS74	NCBI database	d__Bacteria;p__Nitrospirota;c__Nitrospiria;o__Nitrospirales;f__Nitrospiraceae;g__Nitrospira_A;s__Nitrospira_A sp030123565	92.44	9.67	10.53	4791	4567628	59.67	Activated sludge metagenome	GCA_017879665.1
133	Nitrospira sp. OLB3	NCBI database	d__Bacteria;p__Nitrospirota;c__Nitrospiria;o__Nitrospirales;f__Nitrospiraceae;g__Nitrospira_A;s__Nitrospira_A sp001567445	91	4.32	0	3747	3754263	60.36	Wastewater	GCA_001567445.1
134	Nitrospira sp. H3 NOB1	NCBI database	d__Bacteria;p__Nitrospirota;c__Nitrospiria;o__Nitrospirales;f__Nitrospiraceae;g__Nitrospira_A;s__Nitrospira_A sp001567445	96.76	5.23	0	4045	4156062	59.92	Wastewater	GCA_015709715.1
135	Nitrospirae bacterium Bin 46	NCBI database	d__Bacteria;p__Nitrospirota;c__Nitrospiria;o__Nitrospirales;f__Nitrospiraceae;g__Nitrospira_A;s__Nitrospira_A sp001567445	96.76	5.23	0	3620	3789242	60.4	Wastewater biome	GCA_019187335.1
136	Nitrospira sp. NOB	NCBI database	d__Bacteria;p__Nitrospirota;c__Nitrospiria;o__Nitrospirales;f__Nitrospiraceae;g__Nitrospira_A;s__Nitrospira_A sp001567445	96.76	5.23	0	3807	3961664	60.33	Bioreactor sludge metagenome	GCA_003576955.1
137	Nitrospira defluvii NOB2	NCBI database	d__Bacteria;p__Nitrospirota;c__Nitrospiria;o__Nitrospirales;f__Nitrospiraceae;g__Nitrospira_A;s__Nitrospira_A sp001567445	94.03	5.46	0	3902	3952460	60.42	Bioreactor metagenome (high-rate anammox granular sludge reactor)	GCA_011525815.1
138	Nitrospira sp. MGR bin213	NCBI database	d__Bacteria;p__Nitrospirota;c__Nitrospiria;o__Nitrospirales;f__Nitrospiraceae;g__Nitrospira_A;s__Nitrospira_A sp013696305	93.86	0.91	0	3538	3248677	57.38	Mineral soil	GCA_013696305.1
139	Nitrospira sp. MAG246	NCBI database	d__Bacteria;p__Nitrospirota;c__Nitrospiria;o__Nitrospirales;f__Nitrospiraceae;g__Nitrospira_A;s__Nitrospira_A sp009594995	84.94	4.09	40	3701	3779953	58.36	Activated sludge from wastewater treatment plant	GCA_009594995.1
140	uncultured Nitrospira sp.RBC073	NCBI database	d__Bacteria;p__Nitrospirota;c__Nitrospiria;o__Nitrospirales;f__Nitrospiraceae;g__Nitrospira_A;s__Nitrospira_A sp902500995	91.31	0	0	3738	3969535	59.48	Wastewater treatment plant(tertiary treatment system of the wastewater treatment plant in guelph, ontario, canada)	GCA_902500995.1
141	Nitrospira sp. MAG266	NCBI database	d__Bacteria;p__Nitrospirota;c__Nitrospiria;o__Nitrospirales;f__Nitrospiraceae;g__Nitrospira_A;s__Nitrospira_A sp009594865	83.58	2.73	50	3647	3727475	58.6	Activated sludge metagenome	GCA_009594865.1
142	Nitrospira sp. MAG242	NCBI database	d__Bacteria;p__Nitrospirota;c__Nitrospiria;o__Nitrospirales;f__Nitrospiraceae;g__Nitrospira_A;s__Nitrospira_A sp014055465	89.09	2.36	0	3907	4025113	58.41	Wastewater	GCA_009594945.1
143	Nitrospira sp. CR1.1	NCBI database	d__Bacteria;p__Nitrospirota;c__Nitrospiria;o__Nitrospirales;f__Nitrospiraceae;g__Nitrospira_A;s__Nitrospira_A sp014055465	97.73	1.82	0	4260	4448316	58.28	Comammox bioreactor	GCA_014055465.1
144	Nitrospira sp. TMP-bin3	NCBI database	d__Bacteria;p__Nitrospirota;c__Nitrospiria;o__Nitrospirales;f__Nitrospiraceae;g__Nitrospira_A;s__Nitrospira_A sp018242665	96.41	2.91	25	3878	4055433	58.82	Activated sludge	GCA_018242665.1
145	Nitrospira sp. CR1.2	NCBI database	d__Bacteria;p__Nitrospirota;c__Nitrospiria;o__Nitrospirales;f__Nitrospiraceae;g__Nitrospira_A;s__Nitrospira_A sp014055495	95	6.69	25	3999	4062594	59.47	Comammox bioreactor	GCA_014055495.1
146	Nitrospira defluvii ZN2 GCA_905220995.1	NCBI database	d__Bacteria;p__Nitrospirota;c__Nitrospiria;o__Nitrospirales;f__Nitrospiraceae;g__Nitrospira_A;s__Nitrospira_A defluvii_C	96.82	6.77	0	4662	4839714	58.92	Coastal sediments,grangwater	GCA_905220995.1
147	Nitrospira sp. UBA8978	NCBI database	d__Bacteria;p__Nitrospirota;c__Nitrospiria;o__Nitrospirales;f__Nitrospiraceae;g__Nitrospira_A;s__Nitrospira_A sp003456605	79.42	4.14	0	4562	4432703	59.56	Bioreactor sludge	GCA_003456605.1
148	Nitrospira defluvii GCA_011525625.1	NCBI database	d__Bacteria;p__Nitrospirota;c__Nitrospiria;o__Nitrospirales;f__Nitrospiraceae;g__Nitrospira_A;s__Nitrospira_A sp003456605	95.91	4.77	0	4443	4603721	59.29	Bioreactor metagenome (high-rate anammox granular sludge reactor)	GCA_011525625.1
149	Nitrospira sp. new MAG-288	NCBI database	d__Bacteria;p__Nitrospirota;c__Nitrospiria;o__Nitrospirales;f__Nitrospiraceae;g__Nitrospira_A;s__Nitrospira_A sp009594855	97.67	2.27	0	3765	3919805	58.73	Sludge flocs	GCA_016788885.1
150	Nitrospira sp. MAG275	NCBI database	d__Bacteria;p__Nitrospirota;c__Nitrospiria;o__Nitrospirales;f__Nitrospiraceae;g__Nitrospira_A;s__Nitrospira_A sp009594855	97.67	7.78	45.45	3769	3907701	58.79	Activated sludge metagenome	GCA_009594855.1
151	Nitrospira sp. KAN-bin3	NCBI database	d__Bacteria;p__Nitrospirota;c__Nitrospiria;o__Nitrospirales;f__Nitrospiraceae;g__Nitrospira_A;s__Nitrospira_A sp009594855	97.67	2.27	0	3799	3963724	58.73	Activated sludge	GCA_018242735.1
152	Nitrospira sp. AMP-bin2	NCBI database	d__Bacteria;p__Nitrospirota;c__Nitrospiria;o__Nitrospirales;f__Nitrospiraceae;g__Nitrospira_A;s__Nitrospira_A sp009594855	97.67	3.69	14.29	4195	4319222	58.36	Activated sludge	GCA_018242805.1
153	Nitrospira sp. TMP-bin2	NCBI database	d__Bacteria;p__Nitrospirota;c__Nitrospiria;o__Nitrospirales;f__Nitrospiraceae;g__Nitrospira_A;s__Nitrospira_A sp009594855	88.18	2.58	0	3652	3667985	58.83	Activated sludge	GCA_018242705.1
154	Nitrospira sp. CTRL-bin1	NCBI database	d__Bacteria;p__Nitrospirota;c__Nitrospiria;o__Nitrospirales;f__Nitrospiraceae;g__Nitrospira_A;s__Nitrospira_A sp009594855	96.75	4.27	0	5029	5032557	58.84	Activated sludge	GCA_018242785.1
155	uncultured Nitrospira sp.RBC048	NCBI database	d__Bacteria;p__Nitrospirota;c__Nitrospiria;o__Nitrospirales;f__Nitrospiraceae;g__Nitrospira_A;s__Nitrospira_A sp902500785	94.94	2.73	0	3821	3897269	58.65	Tertiary treatment system of the wastewater treatment plant in guelph, ontario, canada	GCA_902500785.1
156	Nitrospira sp. Go SlAct bin355	NCBI database	d__Bacteria;p__Nitrospirota;c__Nitrospiria;o__Nitrospirales;f__Nitrospiraceae;g__Nitrospira_A;s__Nitrospira_A sp037045225	87.69	3.05	90	4139	4196787	58.42	Wastewater	GCA_017986555.1
157	Nitrospira sp. Go Eff bin173	NCBI database	d__Bacteria;p__Nitrospirota;c__Nitrospiria;o__Nitrospirales;f__Nitrospiraceae;g__Nitrospira_A;s__Nitrospira_A sp037045225	75.3	8.18	90	4158	4042104	58.82	Wastewater	GCA_017989655.1
158	uncultured Nitrospira sp.RBC085	NCBI database	d__Bacteria;p__Nitrospirota;c__Nitrospiria;o__Nitrospirales;f__Nitrospiraceae;g__Nitrospira_A;s__Nitrospira_A sp902500715	92.1	1.82	0	3682	3659777	58.98	Tertiary treatment system of the wastewater treatment plant in guelph, ontario, canada	GCA_902500715.1
159	Nitrospira sp. new MAG-289	NCBI database	d__Bacteria;p__Nitrospirota;c__Nitrospiria;o__Nitrospirales;f__Nitrospiraceae;g__Nitrospira_A;s__Nitrospira_A sp016788925	82.03	5.08	57.14	3498	3141647	59.36	Sludge flocs	GCA_016788925.1
160	Nitrospira sp. MAG79	NCBI database	d__Bacteria;p__Nitrospirota;c__Nitrospiria;o__Nitrospirales;f__Nitrospiraceae;g__Nitrospira_A;s__Nitrospira_A defluvii_A	94.94	1.36	0	3367	3494738	59.14	Wastewater treatment plant	GCA_009594875.1
161	Nitrospira defluvii GCA_000196815.1	NCBI database	d__Bacteria;p__Nitrospirota;c__Nitrospiria;o__Nitrospirales;f__Nitrospiraceae;g__Nitrospira_A;s__Nitrospira_A defluvii_A	97.67	2.27	0	4119	4317083	59.03	European nucleotide archive	GCA_000196815.1
162	Nitrospira sp. Gw SlAct bin176	NCBI database	d__Bacteria;p__Nitrospirota;c__Nitrospiria;o__Nitrospirales;f__Nitrospiraceae;g__Nitrospira_A;s__Nitrospira_A sp900170025	92.22	1.82	0	3533	3470554	59.2	Wastewater	GCA_018005355.1
163	Nitrospira sp. GCA_016719745.1	NCBI database	d__Bacteria;p__Nitrospirota;c__Nitrospiria;o__Nitrospirales;f__Nitrospiraceae;g__Nitrospira_A;s__Nitrospira_A sp900170025	95.64	2.95	25	4555	4312793	59.27	Activated sludge	GCA_016719745.1
164	Nitrospira sp. Gw Bodden bin138	NCBI database	d__Bacteria;p__Nitrospirota;c__Nitrospiria;o__Nitrospirales;f__Nitrospiraceae;g__Nitrospira_A;s__Nitrospira_A sp900170025	90.3	3.94	40	3769	3617336	59.26	Wastewater	GCA_018006455.1
165	Nitrospira sp. Gw Inlet bin198	NCBI database	d__Bacteria;p__Nitrospirota;c__Nitrospiria;o__Nitrospirales;f__Nitrospiraceae;g__Nitrospira_A;s__Nitrospira_A sp900170025	79.28	1.75	0	3512	3375026	59.39	Wastewater	GCA_018060045.1
166	Nitrospira sp. UBA667	NCBI database	d__Bacteria;p__Nitrospirota;c__Nitrospiria;o__Nitrospirales;f__Nitrospiraceae;g__Nitrospira_A;s__Nitrospira_A sp900170025	76.94	1.36	0	3279	2871596	59.24	Activated sludge	GCA_002299405.1
167	Nitrospira sp. Gw Eff bin145	NCBI database	d__Bacteria;p__Nitrospirota;c__Nitrospiria;o__Nitrospirales;f__Nitrospiraceae;g__Nitrospira_A;s__Nitrospira_A sp900170025	83.18	1.82	0	3420	3385979	59.34	Wastewater	GCA_017996815.1
168	Nitrospira sp. UW-LDO-02	NCBI database	d__Bacteria;p__Nitrospirota;c__Nitrospiria;o__Nitrospirales;f__Nitrospiraceae;g__Nitrospira_A;s__Nitrospira_A sp900170025	94.36	4.66	42.86	3822	3539436	59.2	Wastewater treatment plant	GCA_002254325.1
169	Nitrospira sp. GCA_016711755.1	NCBI database	d__Bacteria;p__Nitrospirota;c__Nitrospiria;o__Nitrospirales;f__Nitrospiraceae;g__Nitrospira_A;s__Nitrospira_A sp900170025	96.7	2.73	0	4439	4308277	59.12	Waste water	GCA_016711755.1
170	Nitrospira sp. GCA_016722315.1	NCBI database	d__Bacteria;p__Nitrospirota;c__Nitrospiria;o__Nitrospirales;f__Nitrospiraceae;g__Nitrospira_A;s__Nitrospira_A sp900170025	97.67	1.82	0	4332	4319841	59.15	Activated sludge	GCA_016722315.1
171	Nitrospira sp. ND1	NCBI database	d__Bacteria;p__Nitrospirota;c__Nitrospiria;o__Nitrospirales;f__Nitrospiraceae;g__Nitrospira_A;s__Nitrospira_A sp900170025	97.67	2.73	0	4274	4454928	58.87	Wastewater treatment plants (wwtps)	GCA_900170025.1
172	Nitrospira sp. Gw SlPrim bin98	NCBI database	d__Bacteria;p__Nitrospirota;c__Nitrospiria;o__Nitrospirales;f__Nitrospiraceae;g__Nitrospira_A;s__Nitrospira_A sp900170025	89.26	2	33.33	3346	3292013	59.22	Wastewater	GCA_018055175.1
173	Nitrospira sp. GCA_016706135.1	NCBI database	d__Bacteria;p__Nitrospirota;c__Nitrospiria;o__Nitrospirales;f__Nitrospiraceae;g__Nitrospira_A;s__Nitrospira_A sp900170025	96.76	2.73	0	3971	4021250	59.22	Waste water	GCA_016706135.1
174	Nitrospira sp. GCA_016709365.1	NCBI database	d__Bacteria;p__Nitrospirota;c__Nitrospiria;o__Nitrospirales;f__Nitrospiraceae;g__Nitrospira_A;s__Nitrospira_A sp900170025	97.67	2.73	0	4313	4447652	58.99	Waste water	GCA_016709365.1
175	Nitrospira sp. UBA4129	NCBI database	d__Bacteria;p__Nitrospirota;c__Nitrospiria;o__Nitrospirales;f__Nitrospiraceae;g__Nitrospira_A;s__Nitrospira_A sp900170025	80.75	2.73	0	4010	3388370	59.15	Wastewater metagenome	GCA_002380995.1
176	Nitrospira sp. UBA10644	NCBI database	d__Bacteria;p__Nitrospirota;c__Nitrospiria;o__Nitrospirales;f__Nitrospiraceae;g__Nitrospira_A;s__Nitrospira_A sp900170025	72.55	0.91	0	3677	3359186	59.13	Wastewater	GCA_003456185.1
177	Nitrospira sp. Go SlAct bin422	NCBI database	d__Bacteria;p__Nitrospirota;c__Nitrospiria;o__Nitrospirales;f__Nitrospiraceae;g__Nitrospira_A;s__Nitrospira_A sp900170025	89.77	2.73	0	3646	3686585	59.17	Wastewater	GCA_017985915.1
178	Nitrospira sp. Go Eff bin299	NCBI database	d__Bacteria;p__Nitrospirota;c__Nitrospiria;o__Nitrospirales;f__Nitrospiraceae;g__Nitrospira_A;s__Nitrospira_A sp900170025	79.82	0	0	3637	3685830	59.23	Wastewater	GCA_017985775.1
179	Nitrospira sp. KM1	NCBI database	d__Bacteria;p__Nitrospirota;c__Nitrospiria;o__Nitrospirales;f__Nitrospiraceae;g__Nitrospira_C;s__Nitrospira_C sp011405515	95.91	2.73	0	4379	4509223	55.98	Biological wastewater treatment.	GCA_011405515.1
180	Nitrospira sp. CR1.3	NCBI database	d__Bacteria;p__Nitrospirota;c__Nitrospiria;o__Nitrospirales;f__Nitrospiraceae;g__Nitrospira_C;s__Nitrospira_C sp014055525	90.45	4.05	0	3476	3462002	58.34	Bioreactor enrichment	GCA_014055525.1
181	Nitrospira japonica	NCBI database	d__Bacteria;p__Nitrospirota;c__Nitrospiria;o__Nitrospirales;f__Nitrospiraceae;g__Nitrospira_C;s__Nitrospira_C japonica_A	96.82	3.92	0	3894	4084817	58.96	Wastewater treatment plants	GCA_900169565.1
182	Nitrospira sp. UBA5699	NCBI database	d__Bacteria;p__Nitrospirota;c__Nitrospiria;o__Nitrospirales;f__Nitrospiraceae;g__Nitrospira_C;s__Nitrospira_C sp002420105	90.3	3.64	0	3478	3440608	62.41	Sediments	GCA_002420105.1
183	Nitrospirae bacterium REEB81	NCBI database	d__Bacteria;p__Nitrospirota;c__Nitrospiria;o__Nitrospirales;f__Nitrospiraceae;g__Palsa-1315;s__Palsa-1315 sp018971525	96.76	3.64	0	4654	4376709	57.41	Mine	GCA_018971525.1
184	Nitrospirae bacterium REEB55	NCBI database	d__Bacteria;p__Nitrospirota;c__Nitrospiria;o__Nitrospirales;f__Nitrospiraceae;g__Palsa-1315;s__Palsa-1315 sp018971525	89.41	6.19	18.18	4636	3729478	57.62	Mine	GCA_018971965.1
185	Nitrospira sp. P-RSF-IL-22	NCBI database	d__Bacteria;p__Nitrospirota;c__Nitrospiria;o__Nitrospirales;f__Nitrospiraceae;g__Palsa-1315;s__Palsa-1315 sp005116815	74.42	1.95	75	2995	4462745	56.76	Primary rapid sand filter	GCA_013141215.1
186	Nitrospira sp. RSF8	NCBI database	d__Bacteria;p__Nitrospirota;c__Nitrospiria;o__Nitrospirales;f__Nitrospiraceae;g__Palsa-1315;s__Palsa-1315 sp005116815	80.85	1.82	0	2089	1973679	57.33	Drinking water treatment plant	GCA_005116815.1
187	Nitrospira sp. Bin 54 10	NCBI database	d__Bacteria;p__Nitrospirota;c__Nitrospiria;o__Nitrospirales;f__Nitrospiraceae;g__Palsa-1315;s__Palsa-1315 sp009885705	91.31	3.82	20	3158	2736807	57.25	Freshwater lake biome	GCA_009885705.1
188	Nitrospiraceae bacterium F1-60-MAGs160	NCBI database	d__Bacteria;p__Nitrospirota;c__Nitrospiria;o__Nitrospirales;f__Nitrospiraceae;g__Palsa-1315;s__Palsa-1315 sp002737345	87.34	1.82	50	1666	1545241	57.76	Freshwater metagenome	GCA_005798745.1
189	Nitrospiraceae bacterium F1-20-MAGs162	NCBI database	d__Bacteria;p__Nitrospirota;c__Nitrospiria;o__Nitrospirales;f__Nitrospiraceae;g__Palsa-1315;s__Palsa-1315 sp002737345	91.21	1.06	66.67	1831	1700542	57.74	Freshwater metagenome	GCA_005788665.1
190	Nitrospirae bacterium Baikal-G1	NCBI database	d__Bacteria;p__Nitrospirota;c__Nitrospiria;o__Nitrospirales;f__Nitrospiraceae;g__Palsa-1315;s__Palsa-1315 sp002737345	91.31	0.91	0	1711	1671164	57.92	Russia: lake baikal	GCA_002737345.1
191	Nitrospirae bacterium hypo.bin1	NCBI database	d__Bacteria;p__Nitrospirota;c__Nitrospiria;o__Nitrospirales;f__Nitrospiraceae;g__Palsa-1315;s__Palsa-1315 sp002737345	94.94	0.91	0	1850	1842847	57.56	Freshwater lake	GCA_014192195.1
192	Nitrospirae bacterium BD2	NCBI database	d__Bacteria;p__Nitrospirota;c__Nitrospiria;o__Nitrospirales;f__Nitrospiraceae;g__Palsa-1315;s__Palsa-1315 sp002737345	93.9	0.91	0	1898	1798230	57.56	Japan:shiga, otsu, lake biwa	GCA_003569385.1
193	Nitrospira sp. ON33M 5M Binsanity 131	NCBI database	d__Bacteria;p__Nitrospirota;c__Nitrospiria;o__Nitrospirales;f__Nitrospiraceae;g__Palsa-1315;s__Palsa-1315 sp002737345	94.94	0.91	0	1789	1749620	57.74	Freshwater lake	GCA_016106475.1
194	Nitrospira sp. SU08M 6M Binsanity 100	NCBI database	d__Bacteria;p__Nitrospirota;c__Nitrospiria;o__Nitrospirales;f__Nitrospiraceae;g__Palsa-1315;s__Palsa-1315 sp002737345	95.85	0.91	0	1820	1770151	57.76	Freshwater lake	GCA_016106515.1
195	Nitrospira sp. MC17 S15 bin99	NCBI database	d__Bacteria;p__Nitrospirota;c__Nitrospiria;o__Nitrospirales;f__Nitrospiraceae;g__Palsa-1315;s__Palsa-1315 sp002737345	95.85	0.91	0	1817	1770127	57.76	Freshwater lake	GCA_016106505.1
196	Nitrospira sp. MC14 S12 M CONCOCT 129	NCBI database	d__Bacteria;p__Nitrospirota;c__Nitrospiria;o__Nitrospirales;f__Nitrospiraceae;g__Palsa-1315;s__Palsa-1315 sp002737345	95.85	0.91	0	1832	1785459	57.76	Freshwater lake midhypolimnion	GCA_013521025.1
197	Nitrospira sp. MC9 S7 M Binsanity 088	NCBI database	d__Bacteria;p__Nitrospirota;c__Nitrospiria;o__Nitrospirales;f__Nitrospiraceae;g__Palsa-1315;s__Palsa-1315 sp002737345	94.66	1.09	0	1803	1668188	57.76	Freshwater lake	GCA_016106435.1
198	Nitrospira sp. MC12 S10 M CONCOCT 025	NCBI database	d__Bacteria;p__Nitrospirota;c__Nitrospiria;o__Nitrospirales;f__Nitrospiraceae;g__Palsa-1315;s__Palsa-1315 sp002737345	95.85	1.36	0	1816	1746999	57.77	Freshwater lake	GCA_016106465.1
199	Nitrospiraceae bacterium WB-IL-04	NCBI database	d__Bacteria;p__Nitrospirota;c__Nitrospiria;o__Nitrospirales;f__Nitrospiraceae;g__Palsa-1315;s__Palsa-1315 sp013140715	96.76	3.18	25	3611	3581610	55.46	Drinking water treatment plant	GCA_013140715.1
200	Nitrospira sp. CG24E	NCBI database	d__Bacteria;p__Nitrospirota;c__Nitrospiria;o__Nitrospirales;f__Nitrospiraceae;g__Palsa-1315;s__Palsa-1315 sp002869895	93.98	4.09	0	3591	3453425	55.84	Rapid sand filter	GCA_002869895.2
201	Nitrospirae bacterium L.E.N.18	NCBI database	d__Bacteria;p__Nitrospirota;c__Nitrospiria;o__Nitrospirales;f__Nitrospiraceae;g__Palsa-1315;s__Palsa-1315 sp013388555	93.88	4.14	33.33	3774	3521690	56.02	Liard river hot springs	GCA_013388555.1
202	Nitrospirae bacterium GCA_016219645.1	NCBI database	d__Bacteria;p__Nitrospirota;c__Nitrospiria;o__Nitrospirales;f__Nitrospiraceae;g__Palsa-1315;s__Palsa-1315 sp016219645	96.76	3.18	0	3705	3648813	56.07	Groundwater	GCA_016219645.1
203	Nitrospira sp. EFPC 84	NCBI database	d__Bacteria;p__Nitrospirota;c__Nitrospiria;o__Nitrospirales;f__Nitrospiraceae;g__Palsa-1315;s__Palsa-1315 sp016219645	82.94	3.36	28.57	2816	2466425	56.35	Sediment	GCA_016880205.1
204	Nitrospira sp. palsa 1315	NCBI database	d__Bacteria;p__Nitrospirota;c__Nitrospiria;o__Nitrospirales;f__Nitrospiraceae;g__Palsa-1315;s__Palsa-1315 sp003135435	93.59	2.73	0	5192	2602885	56.73	A thawing permafrost peatland located in arctic sweden	GCA_003152135.1
205	Nitrospira sp. palsa 1310	NCBI database	d__Bacteria;p__Nitrospirota;c__Nitrospiria;o__Nitrospirales;f__Nitrospiraceae;g__Palsa-1315;s__Palsa-1315 sp003135435	96.76	3.18	0	4806	3854868	55.03	A thawing permafrost peatland located in arctic sweden	GCA_003135435.1
206	Nitrospiraceae bacterium 3 4 m bin12	NCBI database	d__Bacteria;p__Nitrospirota;c__Nitrospiria;o__Nitrospirales;f__Nitrospiraceae;g__Palsa-1315;s__Palsa-1315 sp016650275	93.18	6.36	0	3632	3347734	56.77	Coastal | permafrost	GCA_016650275.1
207	Nitrospira sp. RCB	NCBI database	d__Bacteria;p__Nitrospirota;c__Nitrospiria;o__Nitrospirales;f__Nitrospiraceae;g__Palsa-1315;s__Palsa-1315 sp005239475	91.36	2.73	33.33	3850	3557573	57.07	An aquifer adjacent to the colorado river	GCA_005239475.1
208	Nitrospirae bacterium NS9	NCBI database	d__Bacteria;p__Nitrospirota;c__Nitrospiria;o__Nitrospirales;f__Nitrospiraceae;g__Palsa-1315;s__Palsa-1315 sp005887945	90.91	2.73	0	4033	3542369	56.73	Soil metagenome	GCA_005887945.1
209	Nitrospirae bacterium NS10	NCBI database	d__Bacteria;p__Nitrospirota;c__Nitrospiria;o__Nitrospirales;f__Nitrospiraceae;g__Palsa-1315;s__Palsa-1315 sp005877535	73.33	1.02	66.67	2766	2321843	56.32	Temperate grassland biome( usa: angelo coast range reserve, ca)	GCA_005877535.1
210	Nitrospira sp. WB-IL-16	NCBI database	d__Bacteria;p__Nitrospirota;c__Nitrospiria;o__Nitrospirales;f__Nitrospiraceae;g__Palsa-1315;s__Palsa-1315 sp005116835	88.52	5	28.57	3782	3547636	55.67	Drinking water treatment plant	GCA_013140535.1
211	Nitrospira sp. RSF3	NCBI database	d__Bacteria;p__Nitrospirota;c__Nitrospiria;o__Nitrospirales;f__Nitrospiraceae;g__Palsa-1315;s__Palsa-1315 sp005116835	95.85	3.18	0	3931	3939676	55.56	Biofilter metagenome	GCA_005116835.1
212	Nitrospira sp. RSF7	NCBI database	d__Bacteria;p__Nitrospirota;c__Nitrospiria;o__Nitrospirales;f__Nitrospiraceae;g__Palsa-1315;s__Palsa-1315 sp002869885	95.85	2.73	0	2681	2626242	56.19	Biofilter metagenome	GCA_005116825.1
213	Nitrospira sp. CG24C	NCBI database	d__Bacteria;p__Nitrospirota;c__Nitrospiria;o__Nitrospirales;f__Nitrospiraceae;g__Palsa-1315;s__Palsa-1315 sp002869885	92.09	2.73	0	2972	2994827	56.12	Biofilter metagenome	GCA_002869885.2
214	Nitrospirae bacterium GCA_016200355.1	NCBI database	d__Bacteria;p__Nitrospirota;c__Nitrospiria;o__Nitrospirales;f__Nitrospiraceae;g__Palsa-1315;s__Palsa-1315 sp016200355	91.52	3.64	0	3160	2944264	56.11	Groundwater	GCA_016200355.1
215	Nitrospira sp. RSF48	NCBI database	d__Bacteria;p__Nitrospirota;c__Nitrospiria;o__Nitrospirales;f__Nitrospiraceae;g__Palsa-1315;s__Palsa-1315 sp005116775	77.14	1.82	50	2786	2670838	55.75	Biofilter metagenome	GCA_005116775.1
216	Nitrospiraceae bacterium metabat2.72	NCBI database	d__Bacteria;p__Nitrospirota;c__Nitrospiria;o__Nitrospirales;f__Nitrospiraceae;g__Palsa-1315;s__	74.32	7.81	95.65	4026	3301709	55.67	Prairie pothole region wetland sediments	GCA_003818215.1
217	Nitrospiraceae bacterium ES-bin-41	NCBI database	d__Bacteria;p__Nitrospirota;c__Nitrospiria;o__Nitrospirales;f__Nitrospiraceae;g__Palsa-1315;s__Palsa-1315 sp014379455	90.85	3.99	0	4068	3733159	55.68	Surface ice (lf) and the nearby exposed soil (es)	GCA_014379455.1
218	Nitrospira sp. RSF6	NCBI database	d__Bacteria;p__Nitrospirota;c__Nitrospiria;o__Nitrospirales;f__Nitrospiraceae;g__Palsa-1315;s__Palsa-1315 sp005116885	92.92	0.91	0	3319	3186592	55.43	Biofilter metagenome	GCA_005116885.1
219	Nitrospira sp. RSF11	NCBI database	d__Bacteria;p__Nitrospirota;c__Nitrospiria;o__Nitrospirales;f__Nitrospiraceae;g__Palsa-1315;s__Palsa-1315 sp005116945	81.02	3.64	0	3514	3393310	55.49	Biofilter metagenome	GCA_005116945.1
220	Nitrospira sp. CG24A	NCBI database	d__Bacteria;p__Nitrospirota;c__Nitrospiria;o__Nitrospirales;f__Nitrospiraceae;g__Palsa-1315;s__Palsa-1315 sp002869925	94.03	2.73	0	3380	3364916	55.68	Biofilter metagenome	GCA_002869925.2
221	Nitrospira sp. UBA6493	NCBI database	d__Bacteria;p__Nitrospirota;c__Nitrospiria;o__Nitrospirales;f__Nitrospiraceae;g__Nitrospira_D;s__Nitrospira_D sp002435325	81.58	0	0	2748	2695352	57.93	Logan river	GCA_002435325.1
222	Nitrospira sp. UBA6488	NCBI database	d__Bacteria;p__Nitrospirota;c__Nitrospiria;o__Nitrospirales;f__Nitrospiraceae;g__Nitrospira_D;s__Nitrospira_D sp002435325	82.23	1.82	0	2781	2688141	57.84	Logan river	GCA_002435405.1
223	Nitrospiraceae bacterium AM 1104	NCBI database	d__Bacteria;p__Nitrospirota;c__Nitrospiria;o__Nitrospirales;f__Nitrospiraceae;g__Nitrospira_D;s__Nitrospira_D sp900299245	78.96	3.08	33.33	3236	3004356	59.11	Amazon river downstream section	GCA_900299245.1
224	Nitrospira lenta BS10	NCBI database	d__Bacteria;p__Nitrospirota;c__Nitrospiria;o__Nitrospirales;f__Nitrospiraceae;g__Nitrospira_D;s__Nitrospira_D lenta	95.85	3.18	0	3628	3755710	57.88	The movile cave in south-east romania, which is a groundwater system	GCA_900403705.1
225	Nitrospira sp. WB-IL-20	NCBI database	d__Bacteria;p__Nitrospirota;c__Nitrospiria;o__Nitrospirales;f__Nitrospiraceae;g__Nitrospira_D;s__Nitrospira_D sp013140455	92.44	2.32	0	3788	3789341	57.59	Drinking water treatment plant	GCA_013140455.1
226	Nitrospira sp. ST-bin5	NCBI database	d__Bacteria;p__Nitrospirota;c__Nitrospiria;o__Nitrospirales;f__Nitrospiraceae;g__Nitrospira_D;s__Nitrospira_D sp002083555	91.82	5.73	0	4016	4009378	58.02	Biofilter metagenome	GCA_002083555.1
227	Nitrospira sp. MAG137	NCBI database	d__Bacteria;p__Nitrospirota;c__Nitrospiria;o__Nitrospirales;f__Nitrospiraceae;g__Nitrospira_D;s__Nitrospira_D sp002083555	87.92	9.15	6.67	4263	4067138	58.05	Activated sludge metagenome	GCA_009594955.1
228	Nitrospira sp. RSF13	NCBI database	d__Bacteria;p__Nitrospirota;c__Nitrospiria;o__Nitrospirales;f__Nitrospiraceae;g__Nitrospira_D;s__Nitrospira_D sp002869855	94.94	1.87	0	3506	3449157	57.7	Biofilter metagenome(rapid sand filter metagenome)	GCA_005116865.1
229	Nitrospira sp. CG24D	NCBI database	d__Bacteria;p__Nitrospirota;c__Nitrospiria;o__Nitrospirales;f__Nitrospiraceae;g__Nitrospira_D;s__Nitrospira_D sp002869855	93.07	2.73	0	3465	3409230	57.84	Biofilter metagenome(rapid sand filter metagenome)	GCA_002869855.2
230	Nitrospiraceae bacterium AM 1312	NCBI database	d__Bacteria;p__Nitrospirota;c__Nitrospiria;o__Nitrospirales;f__Nitrospiraceae;g__Nitrospira_D;s__Nitrospira_D sp900299325	85.71	1.82	0	2379	2170943	61.53	Amazon river estuary	GCA_900299325.1
231	Nitrospira moscoviensis NSP M-1	NCBI database	d__Bacteria;p__Nitrospirota;c__Nitrospiria;o__Nitrospirales;f__Nitrospiraceae;g__Nitrospira_D;s__Nitrospira_D moscoviensis	95.91	6.55	0	4452	4589485	61.99	A partially corroded area of an iron pipe of a heating system	GCA_001273775.1
232	Nitrospiraceae bacterium F1-60-MAGs112	NCBI database	d__Bacteria;p__Nitrospirota;c__Nitrospiria;o__Nitrospirales;f__Nitrospiraceae;g__Nitrospira_D;s__	75.46	6.84	13.04	2201	1924517	56.8	Freshwater metagenome(lake fuxian metagenomes)	GCA_005799375.1
233	Nitrospira sp. SG-bin2	NCBI database	d__Bacteria;p__Nitrospirota;c__Nitrospiria;o__Nitrospirales;f__Nitrospiraceae;g__Nitrospira_D;s__Nitrospira_D sp002083405	95.85	3.69	0	3796	3659024	56.77	Biofilter of household tap filter	GCA_002083405.1
234	Nitrospira sp. YR-XLJ-3	NCBI database	d__Bacteria;p__Nitrospirota;c__Nitrospiria;o__Nitrospirales;f__Nitrospiraceae;g__Nitrospira_D;s__Nitrospira_D sp002083565	95.17	3.69	20	2877	2765952	57.24	River sediment	GCA_015903955.1
235	Nitrospira sp. ST-bin4	NCBI database	d__Bacteria;p__Nitrospirota;c__Nitrospiria;o__Nitrospirales;f__Nitrospiraceae;g__Nitrospira_D;s__Nitrospira_D sp002083565	92.06	4.6	0	2983	2935895	57.02	Biofilter of household tap filter	GCA_002083565.1
236	Nitrospira sp. YR-JJ	NCBI database	d__Bacteria;p__Nitrospirota;c__Nitrospiria;o__Nitrospirales;f__Nitrospiraceae;g__Nitrospira_D;s__	74.53	0.91	0	3072	2680612	56.56	River sediment	GCA_015904075.1
237	Nitrospira sp. YR-WHU	NCBI database	d__Bacteria;p__Nitrospirota;c__Nitrospiria;o__Nitrospirales;f__Nitrospiraceae;g__Nitrospira_D;s__	76.1	2.5	75	4032	3391816	56.52	River sediment	GCA_015904025.1
238	Nitrospira sp. YR-XLD	NCBI database	d__Bacteria;p__Nitrospirota;c__Nitrospiria;o__Nitrospirales;f__Nitrospiraceae;g__Nitrospira_D;s__	73.95	4.55	80	4039	3577581	56.52	River water	GCA_015904125.1
239	Nitrospira sp. YR-XJB	NCBI database	d__Bacteria;p__Nitrospirota;c__Nitrospiria;o__Nitrospirales;f__Nitrospiraceae;g__Nitrospira_D;s__	77.08	5	33.33	4093	3689189	56.44	River water	GCA_015904085.1
240	Nitrospira sp. YR-PS	NCBI database	d__Bacteria;p__Nitrospirota;c__Nitrospiria;o__Nitrospirales;f__Nitrospiraceae;g__Nitrospira_D;s__	71.02	1.67	100	3733	3275019	56.47	River water	GCA_015904055.1
241	Nitrospira sp. M DeepCast 65m mx 150	NCBI database	d__Bacteria;p__Nitrospirota;c__Nitrospiria;o__Nitrospirales;f__Nitrospiraceae;g__Nitrospira_D;s__Nitrospira_D sp016873455	96.82	5.78	20	2972	2726204	57.71	Freshwater lake	GCA_016873455.1
242	Nitrospira sp. M DeepCast 50m m2 151	NCBI database	d__Bacteria;p__Nitrospirota;c__Nitrospiria;o__Nitrospirales;f__Nitrospiraceae;g__Nitrospira_D;s__Nitrospira_D sp016873515	96.82	4.22	28.57	2155	1979228	55.83	Freshwater lake	GCA_016873515.1
243	Nitrospira sp. YR-LS	NCBI database	d__Bacteria;p__Nitrospirota;c__Nitrospiria;o__Nitrospirales;f__Nitrospiraceae;g__Nitrospira_D;s__	89.99	4.55	42.86	4082	3579929	58.15	River sediment	GCA_015904045.1
244	Nitrospira sp. YR-XLJ-2	NCBI database	d__Bacteria;p__Nitrospirota;c__Nitrospiria;o__Nitrospirales;f__Nitrospiraceae;g__Nitrospira_D;s__Nitrospira_D sp015903945	88.12	4.09	0	3085	2951825	58.28	River sediment	GCA_015903945.1
245	Nitrospira sp. UBA2082	NCBI database	d__Bacteria;p__Nitrospirota;c__Nitrospiria;o__Nitrospirales;f__Nitrospiraceae;g__Nitrospira_D;s__Nitrospira_D sp002331335	93.12	2.78	0	3581	3563798	57.89	Sediments	GCA_002331335.1
246	Nitrospira sp. UBA6909	NCBI database	d__Bacteria;p__Nitrospirota;c__Nitrospiria;o__Nitrospirales;f__Nitrospiraceae;g__Nitrospira_D;s__Nitrospira_D sp002451055	86.53	2.55	20	3373	3065969	57.08	Noosa river	GCA_002451055.1
247	Candidatus Nitrospira inopinata	NCBI database	d__Bacteria;p__Nitrospirota;c__Nitrospiria;o__Nitrospirales;f__Nitrospiraceae;g__Nitrospira_D;s__Nitrospira_D inopinata	96.82	4.77	0	3191	3295117	59.23	A pipe under the flow of hot water (56 °c,ph 7.5) raised from a 1,200 m deep oil exploration well (aushiger, north caucus, russia)	GCA_001458695.1
248	Nitrospirae bacterium GCA_016195505.1	NCBI database	d__Bacteria;p__Nitrospirota;c__Nitrospiria;o__Nitrospirales;f__Nitrospiraceae;g__Nitrospira_D;s__Nitrospira_D sp016195505	81.55	5	0	3057	2611586	56.32	Groundwater	GCA_016195505.1
249	Nitrospira sp. RCA	NCBI database	d__Bacteria;p__Nitrospirota;c__Nitrospiria;o__Nitrospirales;f__Nitrospiraceae;g__Nitrospira_D;s__Nitrospira_D sp005239465	94.03	2.73	0	3507	3299906	56.83	Aquifer adjacent to the colorado river	GCA_005239465.1
250	Nitrospira sp. GCA_016715825.1	NCBI database	d__Bacteria;p__Nitrospirota;c__Nitrospiria;o__Nitrospirales;f__Nitrospiraceae;g__Nitrospira_D;s__Nitrospira_D sp016715825	95.68	4.6	0	4000	3855297	55.04	Denmark: kalundborg	GCA_016715825.1
251	uncultured Nitrospira sp.RBC083	NCBI database	d__Bacteria;p__Nitrospirota;c__Nitrospiria;o__Nitrospirales;f__Nitrospiraceae;g__Nitrospira_D;s__Nitrospira_D sp902500745	82.44	1.87	0	2735	2664507	54.98	Tertiary treatment system of the wastewater treatment plant in guelph, ontario, canada	GCA_902500745.1
252	Nitrospira sp. SU 4 4	NCBI database	d__Bacteria;p__Nitrospirota;c__Nitrospiria;o__Nitrospirales;f__Nitrospiraceae;g__Nitrospira_D;s__Nitrospira_D sp902500745	70.6	2.78	0	4053	2848677	55.13	Sea beach	GCA_012030925.1
253	uncultured Nitrospira sp.RBC001	NCBI database	d__Bacteria;p__Nitrospirota;c__Nitrospiria;o__Nitrospirales;f__Nitrospiraceae;g__Nitrospira_D;s__Nitrospira_D sp902500755	94.94	2.73	0	3959	3825427	54.87	Tertiary treatment system of the wastewater treatment plant in guelph, ontario, canada	GCA_902500755.1
254	Candidatus Nitrospira kreftii	NCBI database	d__Bacteria;p__Nitrospirota;c__Nitrospiria;o__Nitrospirales;f__Nitrospiraceae;g__Nitrospira_D;s__Nitrospira_D kreftii	96.76	2.78	0	4184	4125728	54.47	Bioreactor metagenome	GCA_014058405.1
255	uncultured Nitrospira sp. RBC044	NCBI database	d__Bacteria;p__Nitrospirota;c__Nitrospiria;o__Nitrospirales;f__Nitrospiraceae;g__Nitrospira_D;s__Nitrospira_D sp902500705	89.94	0.91	0	3509	3600878	54.67	Wastewater treatment plant	GCA_902500705.1
256	uncultured Nitrospira sp.RBC042	NCBI database	d__Bacteria;p__Nitrospirota;c__Nitrospiria;o__Nitrospirales;f__Nitrospiraceae;g__Nitrospira_D;s__Nitrospira_D sp902500705	89.58	4.82	42.86	3440	3434026	54.72	Aquifer adjacent to the colorado river	GCA_902500795.1
257	Nitrospirae bacterium SpSt-378	NCBI database	d__Bacteria;p__Nitrospirota;c__Nitrospiria;o__Nitrospirales;f__Nitrospiraceae;g__Nitrospira_D;s__	93.98	4.6	0	4870	4446054	55.32	Hot spring sediment	GCA_011331925.1
258	Nitrospira sp. SG-bin1	NCBI database	d__Bacteria;p__Nitrospirota;c__Nitrospiria;o__Nitrospirales;f__Nitrospiraceae;g__Nitrospira_D;s__Nitrospira_D sp002083365	95.85	3.69	20	4480	4415371	56.08	Biofilter of household tap filter	GCA_002083365.1
259	uncultured Nitrospira sp.RBC093	NCBI database	d__Bacteria;p__Nitrospirota;c__Nitrospiria;o__Nitrospirales;f__Nitrospiraceae;g__Nitrospira_D;s__Nitrospira_D sp902500825	94.94	2.83	0	3810	3785413	54.96	Tertiary treatment system of the wastewater treatment plant in guelph, ontario, canada	GCA_902500825.1
260	Nitrospira sp. LK70	NCBI database	d__Bacteria;p__Nitrospirota;c__Nitrospiria;o__Nitrospirales;f__Nitrospiraceae;g__Nitrospira_D;s__Nitrospira_D sp011090425	93.58	5.05	14.29	4865	4699238	55.92	Activated sludge metagenome	GCA_011090425.1
261	Nitrospira sp. CTRL-LIN-TMP-bin1	NCBI database	d__Bacteria;p__Nitrospirota;c__Nitrospiria;o__Nitrospirales;f__Nitrospiraceae;g__Nitrospira_D;s__Nitrospira_D sp018242685	95.85	3.23	0	4207	4206459	55.38	Activated sludge	GCA_018242685.1
262	Nitrospira sp. YR-XLJ-1	NCBI database	d__Bacteria;p__Nitrospirota;c__Nitrospiria;o__Nitrospirales;f__Nitrospiraceae;g__Nitrospira_D;s__Nitrospira_D sp015903995	88.75	2.73	33.33	3859	3554236	55.96	River sediment	GCA_015903995.1
263	Candidatus Nitrospira nitrificans	NCBI database	d__Bacteria;p__Nitrospirota;c__Nitrospiria;o__Nitrospirales;f__Nitrospiraceae;g__Nitrospira_D;s__Nitrospira_D nitrificans	96.76	2.73	0	4035	4117083	56.59	Ras biofilter	GCA_001458775.1
264	Nitrospira sp. Ga0074138	NCBI database	d__Bacteria;p__Nitrospirota;c__Nitrospiria;o__Nitrospirales;f__Nitrospiraceae;g__Nitrospira_D;s__Nitrospira_D sp001464735	87.67	2.83	0	4242	4111525	55.07	Drinking water treatment plant	GCA_001464735.1
265	Nitrospirae bacterium GCA_016222925.1	NCBI database	d__Bacteria;p__Nitrospirota;c__Nitrospiria;o__Nitrospirales;f__Nitrospiraceae;g__Nitrospira_D;s__Nitrospira_D sp016222925	84.77	1.87	0	2862	2517727	55.47	Groundwater planktonic microbiome	GCA_016222925.1
266	Nitrospira sp. RSF9	NCBI database	d__Bacteria;p__Nitrospirota;c__Nitrospiria;o__Nitrospirales;f__Nitrospiraceae;g__Nitrospira_D;s__Nitrospira_D sp005116745	95.85	2.83	0	3878	3864579	54.96	Rapid sand filter	GCA_005116745.1
267	Nitrospira sp. RSF12	NCBI database	d__Bacteria;p__Nitrospirota;c__Nitrospiria;o__Nitrospirales;f__Nitrospiraceae;g__Nitrospira_D;s__Nitrospira_D sp005116955	94.29	3.69	0	3679	3652766	55.15	Rapid sand filter	GCA_005116955.1
268	Nitrospira sp. RSF1	NCBI database	d__Bacteria;p__Nitrospirota;c__Nitrospiria;o__Nitrospirales;f__Nitrospiraceae;g__Nitrospira_D;s__Nitrospira_D sp005116965	95.83	3.01	0	3810	3727801	55.24	Rapid sand filter	GCA_005116965.1
269	Nitrospira sp. P-RSF-IL-20	NCBI database	d__Bacteria;p__Nitrospirota;c__Nitrospiria;o__Nitrospirales;f__Nitrospiraceae;g__Nitrospira_D;s__Nitrospira_D sp005116965	90.17	3.45	50	4283	4337406	56.94	Primary rapid sand filter	GCA_013141205.1
270	Nitrospira sp. RSF5	NCBI database	d__Bacteria;p__Nitrospirota;c__Nitrospiria;o__Nitrospirales;f__Nitrospiraceae;g__Nitrospira_D;s__Nitrospira_D sp005116895	94.94	2.78	0	3421	3305268	55.18	Rapid sand filter	GCA_005116895.1
271	Nitrospira sp. CG24B	NCBI database	d__Bacteria;p__Nitrospirota;c__Nitrospiria;o__Nitrospirales;f__Nitrospiraceae;g__Nitrospira_D;s__Nitrospira_D sp002869845	92.22	2.78	0	3179	3136753	55.28	Rapid sand filter	GCA_002869845.2
272	Nitrospira sp. UBA2083	NCBI database	d__Bacteria;p__Nitrospirota;c__Nitrospiria;o__Nitrospirales;f__Nitrospiraceae;g__Nitrospira_D;s__Nitrospira_D sp002331625	87.32	2.78	0	4598	4442961	55.3	Sediment metagenome	GCA_002331625.1
273	uncultured Nitrospira sp.RBC069	NCBI database	d__Bacteria;p__Nitrospirota;c__Nitrospiria;o__Nitrospirales;f__Nitrospiraceae;g__Nitrospira_D;s__Nitrospira_D sp902500775	95.85	2.73	0	4458	4531683	54.5	Tertiary treatment system of the wastewater treatment plant in guelph, ontario, canada	GCA_902500775.1
274	Nitrospira sp. new MAG-286	NCBI database	d__Bacteria;p__Nitrospirota;c__Nitrospiria;o__Nitrospirales;f__Nitrospiraceae;g__Nitrospira_D;s__Nitrospira_D sp016788465	94.94	2.78	50	3837	3716947	54.8	Bioreactor sludge	GCA_016788465.1
275	Nitrospira sp. AMP-bin1	NCBI database	d__Bacteria;p__Nitrospirota;c__Nitrospiria;o__Nitrospirales;f__Nitrospiraceae;g__Nitrospira_D;s__Nitrospira_D sp018242765	96.76	1.82	0	4275	4359883	54.63	Activated sludge	GCA_018242825.1
276	Nitrospira sp. new MAG-287	NCBI database	d__Bacteria;p__Nitrospirota;c__Nitrospiria;o__Nitrospirales;f__Nitrospiraceae;g__Nitrospira_D;s__Nitrospira_D sp018242765	96.76	2.73	33.33	4144	4131062	54.77	Bioreactor sludge	GCA_016789065.1
277	Nitrospira sp. KAN-bin1	NCBI database	d__Bacteria;p__Nitrospirota;c__Nitrospiria;o__Nitrospirales;f__Nitrospiraceae;g__Nitrospira_D;s__Nitrospira_D sp018242765	96.76	1.82	0	4554	4684933	54.79	Activated sludge	GCA_018242765.1
278	Nitrospira sp. YR-ZJ	NCBI database	d__Bacteria;p__Nitrospirota;c__Nitrospiria;o__Nitrospirales;f__Nitrospiraceae;g__Nitrospira_D;s__Nitrospira_D sp900696515	83.75	2.05	33.33	3898	3327872	56.3	River sediment	GCA_015903965.1
279	Nitrospira sp. UBA7655	NCBI database	d__Bacteria;p__Nitrospirota;c__Nitrospiria;o__Nitrospirales;f__Nitrospiraceae;g__Nitrospira_D;s__Nitrospira_D sp900696515	78.07	0	0	4003	3822965	56.3	Sand filter of a drinking water treatment system	GCA_002483475.1
280	Nitrospira sp. HN-bin3	NCBI database	d__Bacteria;p__Nitrospirota;c__Nitrospiria;o__Nitrospirales;f__Nitrospiraceae;g__Nitrospira_D;s__Nitrospira_D sp900696515	78.22	1.37	0	3214	2909829	56.62	Biofilter of household tap filter	GCA_002083355.1
281	uncultured Nitrospira sp.RBC100	NCBI database	d__Bacteria;p__Nitrospirota;c__Nitrospiria;o__Nitrospirales;f__Nitrospiraceae;g__Nitrospira_D;s__Nitrospira_D sp902500805	94.03	2.27	0	4342	4315314	55.19	Tertiary treatment system of the wastewater treatment plant in guelph, ontario, canada	GCA_902500805.1
282	Nitrospira sp. UBA5698	NCBI database	d__Bacteria;p__Nitrospirota;c__Nitrospiria;o__Nitrospirales;f__Nitrospiraceae;g__Nitrospira_D;s__Nitrospira_D sp002420115	95	3.86	0	4380	4375576	55.06	Sediment metagenome	GCA_002420115.1
283	Nitrospira sp. UBA5702	NCBI database	d__Bacteria;p__Nitrospirota;c__Nitrospiria;o__Nitrospirales;f__Nitrospiraceae;g__Nitrospira_D;s__Nitrospira_D sp002420115	94.09	3.86	0	4364	4305818	55.02	Sediment metagenome	GCA_002420045.1
284	Nitrospira sp. UBA11158	NCBI database	d__Bacteria;p__Nitrospirota;c__Nitrospiria;o__Nitrospirales;f__Nitrospiraceae;g__Nitrospira_D;s__Nitrospira_D sp002420115	92.67	5.41	12.5	4338	4192498	55.12	Sediment metagenome	GCA_003529185.1
285	Nitrospira sp. KAN-bin2	NCBI database	d__Bacteria;p__Nitrospirota;c__Nitrospiria;o__Nitrospirales;f__Nitrospiraceae;g__Nitrospira_D;s__Nitrospira_D sp018242725	95.85	1.82	0	3875	4016728	54.59	Activated sludge	GCA_018242725.1
286	Nitrospira sp. MAG149	NCBI database	d__Bacteria;p__Nitrospirota;c__Nitrospiria;o__Nitrospirales;f__Nitrospiraceae;g__Nitrospira_D;s__Nitrospira_D sp002254365	75.23	1.14	0	3210	3080533	54.87	Activated sludge metagenome genome	GCA_009594935.1
287	Nitrospira sp. MAG245	NCBI database	d__Bacteria;p__Nitrospirota;c__Nitrospiria;o__Nitrospirales;f__Nitrospiraceae;g__Nitrospira_D;s__Nitrospira_D nitrosa	82.17	4.6	33.33	3816	3796730	54.64	Activated sludge metagenome	GCA_009594825.1
288	Candidatus Nitrospira nitrosa	NCBI database	d__Bacteria;p__Nitrospirota;c__Nitrospiria;o__Nitrospirales;f__Nitrospiraceae;g__Nitrospira_D;s__Nitrospira_D nitrosa	96.76	2.27	0	4234	4422398	54.8	Recirculation aquaculture system biofilter	GCA_001458735.1
289	Nitrospira sp. MAG237	NCBI database	d__Bacteria;p__Nitrospirota;c__Nitrospiria;o__Nitrospirales;f__Nitrospiraceae;g__Nitrospira_D;s__Nitrospira_D sp002254365	93.3	3.86	0	4488	4545155	54.83	Activated sludge metagenome	GCA_009595005.1
290	Nitrospira sp. GCA_016712165.1	NCBI database	d__Bacteria;p__Nitrospirota;c__Nitrospiria;o__Nitrospirales;f__Nitrospiraceae;g__Nitrospira_D;s__Nitrospira_D sp002254365	96.76	3.18	25	4856	4738919	54.79	Waste water	GCA_016712165.1
291	Nitrospira sp. MAG248	NCBI database	d__Bacteria;p__Nitrospirota;c__Nitrospiria;o__Nitrospirales;f__Nitrospiraceae;g__Nitrospira_D;s__Nitrospira_D sp002254365	70.99	2.12	12.5	2843	2585997	54.86	Rapid sand filter treating groundwater in denmark	GCA_009594835.1
292	Nitrospira sp. GCA_016722055.1	NCBI database	d__Bacteria;p__Nitrospirota;c__Nitrospiria;o__Nitrospirales;f__Nitrospiraceae;g__Nitrospira_D;s__Nitrospira_D sp002254365	96.76	2.73	33.33	4754	4769874	54.97	Waste water	GCA_016722055.1
293	Nitrospira sp. UW-LDO-01	NCBI database	d__Bacteria;p__Nitrospirota;c__Nitrospiria;o__Nitrospirales;f__Nitrospiraceae;g__Nitrospira_D;s__Nitrospira_D sp002254365	95.8	3.64	0	4027	3909997	54.93	Activated sludge metagenome	GCA_002254365.1
294	uncultured Nitrospira sp.RBC035	NCBI database	d__Bacteria;p__Nitrospirota;c__Nitrospiria;o__Nitrospirales;f__Nitrospiraceae;g__Nitrospira_D;s__Nitrospira_D sp002254365	94.94	2.32	25	4730	4540709	54.95	Tertiary treatment system of the wastewater treatment plant in guelph, ontario, canada	GCA_902501035.1
295	Nitrospira sp. new MAG-285	NCBI database	d__Bacteria;p__Nitrospirota;c__Nitrospiria;o__Nitrospirales;f__Nitrospiraceae;g__Nitrospira_D;s__Nitrospira_D sp002254365	72.27	3.42	92.86	3566	3164562	54.63	Bioreactor sludge	GCA_016788735.1
296	Nitrospira sp. odPetCras1	NCBI database	d__Bacteria;p__Nitrospirota;c__Nitrospiria;o__Nitrospirales;f__Nitrospiraceae;g__Nitrospira_D;s__	96.76	1.82	0	3641	3069085	55.18	Marine sponge	GCA_965247795.1
297	Nitrospina gracilis 3 211	NCBI database	d__Bacteria;p__Nitrospinota;c__Nitrospinia;o__Nitrospinales;f__Nitrospinaceae;g__Nitrospina;s__Nitrospina gracilis	94.87	3.85	0	2932	3077713	56.21	Marine	GCA_000341545.1
298	Candidatus Nitronauta litoralis EB	NCBI database	d__Bacteria;p__Nitrospinota;c__Nitrospinia;o__Nitrospinales;f__Nitrospinaceae;g__Nitronauta;s__Nitronauta litoralis	95.67	1.71	0	3602	3921641	47.17	Marine sediment	GCA_015698285.1
299	Candidatus Nitrohelix vancouverensis VA-1	NCBI database	d__Bacteria;p__Nitrospinota;c__Nitrospinia;o__Nitrospinales;f__VA-1;g__Nitrohelix;s__Nitrohelix vancouverensis	96.1	3.42	0	3046	3310067	51.05	Marine sediment	GCA_015698305.1
300	Candidatus Nitrospira allomarina	NCBI database	d__Bacteria;p__Nitrospirota;c__Nitrospiria;o__Nitrospirales;f__UBA8639;g__Nitrospira_E;s__Nitrospira_E allomarina	96.76	0.91	0	4802	4553057	49.99	Coastal water	GCA_032050975.1
301	Candidatus Nitrospira neomarina	NCBI database	d__Bacteria;p__Nitrospirota;c__Nitrospiria;o__Nitrospirales;f__UBA8639;g__Nitrospira_E;s__Nitrospira_E neomarina	96.71	1.82	0	4358	4796525	50.23	Coastal water	GCA_032051675.1
302	Candidatus Nitrospira salsa	NCBI database	d__Bacteria;p__Nitrospirota;c__Nitrospiria;o__Nitrospirales;f__UBA8639;g__JAGQKC01;s__JAGQKC01 sp021603905	96.71	1.87	0	4633	4996817	46.85	North Sea	GCA_965152625.1
303	Nitrospira alkalitolerans	Microscope database	d__Bacteria;p__Nitrospirota;c__Nitrospiria;o__Nitrospirales;f__UBA8639;g__Nitrospira_E;s__	95.83	4.83	12.5	4802	4886114	51.4	saline-alkaline	WGS NSPALKALI.1
304	Candidatus Nitronereus thalassa	NCBI database	d__Bacteria;p__Nitrospirota;c__Nitrospiria;o__Nitrospirales;f__UBA8639;g__Nitronereus;s__Nitronereus thalassa	97.67	1.82	50	3723	4014579	48.5	coastal water	GCA_032191465.1

## Sheet: Supplementary Table S3
Supplementary Table S3. Average nucleotide identity (ANI) values from the genomic pairwise comparison.
Genomes	Nitrospina gracilis 3 211 GCA_000341545.2	Candidatus Nitrohelix vancouverensis VA-1 GCA_015698305.1	Candidatus Nitronauta litoralis EB GCA_015698285.1	Nitrospirae bacterium HCHbin1	Nitrospirae bacterium MYbin2	Nitrospirae bacterium nMYbin2	Candidatus Magnetobacterium casensis MYR-1	Nitrospirae bacterium nDC0425bin1	Nitrospirae bacterium DC0425bin1	Candidatus Magnetobacterium sp. XYR	Candidatus Magnetobacterium casensis MYR-1 YQ	Thermodesulfovibrio aggregans SpSt-788	Thermodesulfovibrio sp. N1	Thermodesulfovibrio thiophilus DSM 17215	Thermodesulfovibrio thiophilus AS04akNAM 131	Thermodesulfovibrio islandicus DSM 12570	Thermodesulfovibrio yellowstonii DSM 11347	Thermodesulfovibrio sp. Kuro-1	Thermodesulfovibrio aggregans ZAV-04	Thermodesulfovibrio aggregans TGE-P1	Leptospirillum ferrooxidans C2-3	Leptospirillum ferriphilum SpSt-902	Leptospirillum ferriphilum pb 238	Leptospirillum ferriphilum DSM 14647	Leptospirillum ferriphilum ML-04	Leptospirillum ferriphilum Sp-Cl	Leptospirillum ferriphilum ZJ	Leptospirillum ferriphilum YSK	Leptospirillum ferriphilum DX	Leptospirillum rubarum	Leptospirillum ferriphilum UBA6673	Leptospirillum ferriphilum UBA6674	Leptospirillum sp. Group II CF-1	Leptospirillum sp. Group II C75	Leptospirillum ferriphilum UBA6657	Leptospirillum ferriphilum UBA7872	Leptospirillum ferriphilum UBA7870	Nitrospirae bacterium GCA_016194305.1	Nitrospirae bacterium GCA_016178565.1	Nitrospirae bacterium GCA_016201875.1	Nitrospirae bacterium GCA_016195515.1	Nitrospirae bacterium GCA_016178585.1	Nitrospirae bacterium SpSt-426	Nitrospirae bacterium GCA_016201825.1	Nitrospirae bacterium GCA_016201765.1	Nitrospira sp. Bin 34 1	Nitrospira sp. Bin 24 1	Nitrospirae bacterium GCA_016201925.1	Nitrospirae bacterium GCA_016195485.1
Nitrospina gracilis 3 211 GCA_000341545.2	100
Candidatus Nitrohelix vancouverensis VA-1 GCA_015698305.1	74.7415	100
Candidatus Nitronauta litoralis EB GCA_015698285.1	74.4434	74.2118	100
Nitrospirae bacterium HCHbin1	73.582	73.5985	73.625	100
Nitrospirae bacterium MYbin2	73.7646	73.6818	73.6473	74.1928	100
Nitrospirae bacterium nMYbin2	73.7177	73.6793	73.6673	74.1788	99.3241	100
Candidatus Magnetobacterium casensis MYR-1	73.7411	73.6882	73.6724	74.2369	99.437	99.6131	100
Nitrospirae bacterium nDC0425bin1	73.7117	73.6835	73.6726	74.15	91.6553	91.8573	91.9057	100
Nitrospirae bacterium DC0425bin1	73.7124	73.6858	73.674	74.1775	91.7009	91.8447	91.9197	99.958	100
Candidatus Magnetobacterium sp. XYR	73.6908	73.665	73.6694	74.1469	91.5573	91.8029	91.8347	99.5289	99.5789	100
Candidatus Magnetobacterium casensis MYR-1 YQ	73.6851	73.6311	73.6325	74.3135	90.9914	91.4391	91.3895	98.3322	98.3046	98.419	100
Thermodesulfovibrio aggregans SpSt-788	73.739	73.7038	73.6856	73.6743	73.7352	73.735	73.7588	73.7132	73.7266	73.7489	73.7163	100
Thermodesulfovibrio sp. N1	73.8183	73.6963	73.7544	73.6735	73.8874	73.8271	73.8907	73.8534	73.8585	73.8524	73.778	76.9324	100
Thermodesulfovibrio thiophilus DSM 17215	73.7614	73.7618	73.7933	73.6769	73.9343	73.9234	73.9525	73.8916	73.9166	73.9086	73.8151	77.2047	76.923	100
Thermodesulfovibrio thiophilus AS04akNAM 131	73.7428	73.7608	73.782	73.657	73.9283	73.9273	73.9589	73.8711	73.8975	73.8598	73.7915	77.2077	77.0477	98.6239	100
Thermodesulfovibrio islandicus DSM 12570	73.7453	73.7215	73.7272	73.6273	73.8757	73.8742	73.9252	73.888	73.8784	73.8604	73.8483	77.9901	77.8279	78.2768	78.2715	100
Thermodesulfovibrio yellowstonii DSM 11347	73.6921	73.6883	73.7149	73.627	73.9121	73.8638	73.9444	73.9026	73.8991	73.9069	73.8905	78.0503	77.9232	78.3583	78.3067	99.062	100
Thermodesulfovibrio sp. Kuro-1	73.7502	73.7509	73.7295	73.6204	73.9051	73.8695	73.9722	73.8548	73.862	73.8554	73.824	77.9968	77.881	78.2434	78.19	98.7789	99.0732	100
Thermodesulfovibrio aggregans ZAV-04	73.6414	73.5937	73.6274	73.6675	73.7552	73.7654	73.7652	73.7187	73.7359	73.7251	73.6891	78.3039	78.6195	77.9326	77.9762	80.1949	80.2054	80.2421	100
Thermodesulfovibrio aggregans TGE-P1	73.7724	73.7374	73.7156	73.6593	73.8568	73.8811	73.8638	73.8224	73.8309	73.8006	73.819	77.889	78.2421	77.454	77.5118	79.7043	79.6805	79.8137	81.9174	100
Leptospirillum ferrooxidans C2-3	73.7152	73.7455	73.715	73.6467	73.7517	73.7799	73.813	73.7879	73.7784	73.7727	73.6962	73.6791	73.8444	73.8586	73.8627	73.7736	73.7693	73.7821	73.6311	73.8869	100
Leptospirillum ferriphilum SpSt-902	73.6512	73.639	73.621	73.6082	73.6272	73.6302	73.6472	73.6221	73.6073	73.5976	73.5876	73.7282	73.6402	73.7289	73.6995	73.6112	73.6144	73.6296	73.729	73.7053	74.5697	100
Leptospirillum ferriphilum pb 238	73.7204	73.6616	73.6655	73.6339	73.7192	73.7302	73.7946	73.7257	73.7153	73.7179	73.7	73.7357	73.8389	73.8323	73.8742	73.7948	73.7954	73.7819	73.6297	73.8643	74.9434	76.2897	100
Leptospirillum ferriphilum DSM 14647	73.6345	73.6029	73.5944	73.6449	73.6026	73.6024	73.66	73.6118	73.5997	73.6091	73.6356	73.6561	73.6585	73.6455	73.6665	73.6357	73.6401	73.624	73.6398	73.6762	74.5975	76.3217	99.9894	100
Leptospirillum ferriphilum ML-04	73.7177	73.6656	73.667	73.609	73.7206	73.7219	73.7765	73.7722	73.7641	73.7789	73.7042	73.7481	73.8857	73.8213	73.8268	73.8078	73.7995	73.88	73.6084	73.8688	75.0356	76.3883	92.8555	92.9034	100
Leptospirillum ferriphilum Sp-Cl	73.7098	73.6775	73.6527	73.5941	73.7498	73.7496	73.8125	73.7318	73.7224	73.7235	73.6696	73.7221	73.8678	73.7734	73.795	73.7652	73.7434	73.7918	73.6203	73.8573	74.8061	76.3691	91.9413	92.0343	97.4215	100
Leptospirillum ferriphilum ZJ	73.7241	73.6537	73.6325	73.6135	73.7061	73.7471	73.7867	73.7396	73.7289	73.7561	73.6823	73.7445	73.8543	73.8506	73.8973	73.8267	73.8219	73.8487	73.5771	73.8305	74.6623	76.4481	91.5043	91.6305	98.0509	98.6365	100
Leptospirillum ferriphilum YSK	73.72	73.6825	73.6725	73.6144	73.756	73.7595	73.8073	73.7826	73.7781	73.7802	73.7114	73.7171	73.8478	73.8697	73.869	73.823	73.821	73.8621	73.6342	73.8545	74.7616	76.6565	91.5232	91.6282	97.9784	98.698	99.1974	100
Leptospirillum ferriphilum DX	73.7128	73.6609	73.6466	73.6147	73.7377	73.7615	73.7971	73.7441	73.721	73.7653	73.7097	73.737	73.8652	73.8393	73.8695	73.8145	73.8194	73.8408	73.6028	73.8359	74.909	76.5001	92.2978	92.3194	98.634	98.0551	98.5365	98.7232	100
Leptospirillum rubarum	73.7841	73.693	73.6615	73.6096	73.7715	73.7738	73.774	73.743	73.7306	73.7301	73.6623	73.7371	73.8276	73.8462	73.8552	73.8642	73.8111	73.8454	73.6123	73.8698	74.945	77.0109	92.3498	92.3619	97.4131	97.3148	97.7133	97.7321	97.8885	100
Leptospirillum ferriphilum UBA6673	73.7284	73.7038	73.6348	73.5935	73.7464	73.7321	73.7823	73.7467	73.7379	73.7417	73.6629	73.6907	73.7797	73.7759	73.807	73.7709	73.7358	73.792	73.6285	73.827	75.0594	76.4864	93.1118	93.1755	96.8991	96.9334	97.2563	97.3162	97.1974	98.5689	100
Leptospirillum ferriphilum UBA6674	73.6536	73.6414	73.5665	73.5889	73.633	73.6399	73.6593	73.6456	73.6248	73.6384	73.6014	73.6377	73.6076	73.6205	73.641	73.6233	73.6311	73.6293	73.6341	73.6697	74.8265	76.4371	93.1018	93.2071	96.7967	96.9595	97.1363	97.3744	97.174	98.4418	99.9726	100
Leptospirillum sp. Group II CF-1	73.7226	73.7144	73.6592	73.6069	73.766	73.7459	73.7765	73.7423	73.7374	73.7223	73.6679	73.734	73.7979	73.8289	73.861	73.8096	73.804	73.8392	73.6225	73.8511	75.146	76.8583	93.3361	93.3973	96.6751	96.7336	96.9622	96.9929	97.0056	98.6795	99.9052	99.8819	100
Leptospirillum sp. Group II C75	73.7326	73.6977	73.6479	73.5983	73.7622	73.7338	73.7852	73.7229	73.7015	73.7281	73.6494	73.7422	73.8055	73.8282	73.8679	73.8072	73.7995	73.8238	73.6221	73.8407	75.3127	76.7592	93.4108	93.4879	96.7055	96.7652	96.9511	97.0145	96.9911	98.695	99.9758	99.9843	99.9531	100
Leptospirillum ferriphilum UBA6657	73.6626	73.6334	73.5651	73.6039	73.6338	73.6401	73.6679	73.6405	73.6341	73.6401	73.6211	73.6764	73.6231	73.6522	73.6683	73.6556	73.6631	73.666	73.6205	73.6711	74.7302	76.6141	93.3809	93.5135	96.8492	96.9033	97.183	97.3885	97.1962	98.4089	99.9748	99.9721	99.8336	99.9823	100
Leptospirillum ferriphilum UBA7872	73.6456	73.6255	73.5694	73.5817	73.6111	73.6129	73.6348	73.6205	73.6105	73.6233	73.5915	73.6632	73.6329	73.6332	73.6729	73.6269	73.6263	73.6279	73.6408	73.6652	74.9728	76.8316	93.4259	93.5131	96.3963	96.6437	96.6755	96.7472	96.7022	98.4721	99.9166	99.9039	99.8943	99.9818	99.8132	100
Leptospirillum ferriphilum UBA7870	73.6532	73.626	73.5705	73.599	73.6331	73.6588	73.6592	73.6367	73.6291	73.6445	73.6081	73.6308	73.6234	73.6309	73.6497	73.627	73.5945	73.6041	73.6472	73.7009	74.9303	76.7483	93.4479	93.5266	96.4107	96.5959	96.7038	96.8653	96.7951	98.4979	99.9159	99.9097	99.9189	99.9708	99.8169	99.9905	100
Nitrospirae bacterium GCA_016194305.1	73.6238	73.6253	73.6405	73.6405	73.6367	73.6674	73.6703	73.657	73.6534	73.6524	73.613	73.6855	73.6887	73.7056	73.7108	73.6703	73.6465	73.6362	73.6767	73.7037	73.6954	73.7635	73.699	73.6979	73.7525	73.7589	73.7748	73.7552	73.7644	73.7598	73.7178	73.7065	73.7421	73.7286	73.7105	73.7238	73.7094	100
Nitrospirae bacterium GCA_016178565.1	73.5876	73.5775	73.6313	73.6194	73.6234	73.6651	73.6507	73.6499	73.6484	73.631	73.6079	73.6964	73.7138	73.7103	73.7191	73.6672	73.6517	73.6292	73.6595	73.681	73.6595	73.7293	73.6298	73.6147	73.6786	73.6923	73.7135	73.7086	73.7077	73.7195	73.6803	73.6917	73.6916	73.6819	73.6848	73.7051	73.686	99.3358	100
Nitrospirae bacterium GCA_016201875.1	73.6579	73.6963	73.5872	73.641	73.5732	73.5995	73.6646	73.6402	73.6418	73.6522	73.6318	73.6308	73.652	73.6947	73.6722	73.6726	73.6595	73.6669	73.6521	73.6987	73.7267	73.8537	73.766	73.7667	73.7622	73.7343	73.7193	73.7534	73.7576	73.7513	73.7435	73.7432	73.7549	73.7436	73.7483	73.7234	73.7284	75.0065	75.6569	100
Nitrospirae bacterium GCA_016195515.1	73.5947	73.673	73.6148	73.5958	73.6384	73.6407	73.6659	73.6534	73.6565	73.6403	73.5776	73.7352	73.6741	73.6888	73.652	73.6894	73.6706	73.6943	73.6259	73.6889	73.7386	73.797	73.7541	73.6892	73.7568	73.7118	73.76	73.7666	73.7764	73.7656	73.7233	73.6648	73.788	73.7528	73.6893	73.7153	73.7008	74.888	74.8888	77.4559	100
Nitrospirae bacterium GCA_016178585.1	73.5794	73.6501	73.6093	73.5971	73.6115	73.6179	73.6526	73.6232	73.625	73.6089	73.5447	73.7268	73.6506	73.6662	73.6334	73.6692	73.6522	73.6687	73.6353	73.6783	73.6997	73.7498	73.7118	73.6746	73.6887	73.655	73.6751	73.7125	73.7007	73.6878	73.6551	73.6155	73.723	73.6882	73.6419	73.6681	73.6605	74.796	74.8487	77.6355	99.706	100
Nitrospirae bacterium SpSt-426	73.5747	73.6129	73.6231	73.5117	73.6029	73.594	73.6207	73.6198	73.6364	73.6288	73.5762	73.5716	73.6289	73.6391	73.6907	73.644	73.6765	73.6618	73.6017	73.6473	73.6039	73.5701	73.6437	73.607	73.6771	73.7003	73.7037	73.6915	73.7163	73.7089	73.7495	73.6855	73.7251	73.7202	73.6809	73.6716	73.6695	73.7445	73.7689	73.8373	73.9047	73.8815	100
Nitrospirae bacterium GCA_016201825.1	73.7758	73.6937	73.6428	73.5903	73.6358	73.647	73.6668	73.6379	73.6502	73.647	73.598	73.7086	73.7584	73.7356	73.7128	73.7408	73.7468	73.7475	73.5838	73.8064	73.7276	73.7842	73.7642	73.7474	73.7683	73.7612	73.7653	73.7557	73.7404	73.7751	73.7421	73.7443	73.749	73.7493	73.7466	73.7222	73.7274	73.7565	73.6738	73.9656	73.7805	73.7237	73.8873	100
Nitrospirae bacterium GCA_016201765.1	73.7718	73.7315	73.6802	73.5925	73.8045	73.7812	73.7887	73.6748	73.6769	73.6715	73.6955	73.8406	74.0379	73.8657	73.8961	73.9017	73.9332	73.9028	73.6204	73.9327	73.7742	73.6735	73.8675	73.7155	73.8274	73.8463	73.8423	73.8301	73.8421	73.8185	73.8585	73.6847	73.8547	73.835	73.7376	73.6937	73.6908	73.751	73.6976	73.8739	73.7114	73.7151	73.8028	74.2727	100
Nitrospira sp. Bin 34 1	73.6713	73.6099	73.6486	73.6126	73.6932	73.6905	73.7096	73.723	73.7367	73.721	73.6953	73.9739	73.9897	73.7782	73.8064	73.8845	73.864	73.8929	73.6599	73.8662	73.9117	73.8171	73.8383	73.802	73.8742	73.8031	73.8291	73.8865	73.867	73.8675	73.8771	73.797	73.8614	73.8417	73.8386	73.7771	73.8251	73.8539	73.8402	73.9	73.8153	73.8212	73.8394	73.8568	73.8006	100
Nitrospira sp. Bin 24 1	73.6386	73.632	73.6322	73.6329	73.6284	73.6392	73.6466	73.7019	73.701	73.6947	73.6668	73.6664	73.6672	73.6579	73.6684	73.6571	73.6738	73.6991	73.6984	73.6386	73.8229	73.8431	73.7736	73.7609	73.8235	73.8153	73.8155	73.8274	73.8394	73.8198	73.8144	73.785	73.8204	73.8155	73.8188	73.795	73.8215	73.8358	73.8458	73.9883	73.77	73.7265	73.7445	73.7253	73.7112	75.1471	100
Nitrospirae bacterium GCA_016201925.1	73.6454	73.6153	73.6049	73.69	73.5834	73.5919	73.6055	73.6563	73.6606	73.6352	73.6274	73.6514	73.7229	73.698	73.7657	73.7553	73.8022	73.8239	73.6601	73.7171	73.7584	73.7043	73.7833	73.801	73.7456	73.743	73.7792	73.7466	73.7498	73.7799	73.729	73.7158	73.7185	73.7066	73.7418	73.7272	73.7346	73.8609	75.708	73.7048	73.8193	73.814	73.6941	73.8392	73.6356	74.2967	74.5287	100
Nitrospirae bacterium GCA_016195485.1	73.6394	73.6211	73.5889	73.7372	73.5826	73.593	73.6413	73.6874	73.7041	73.6703	73.6598	73.612	73.6507	73.6559	73.6585	73.6773	73.6839	73.7042	73.668	73.6775	73.7798	73.7416	73.7649	73.76	73.8098	73.7335	73.772	73.7751	73.826	73.7851	73.7915	73.7665	73.7769	73.7606	73.7962	73.7429	73.7734	73.8523	75.5952	73.7922	73.7681	73.8302	73.6928	73.8223	73.6337	74.3542	74.6841	99.008	100
Nitrospira sp. Bin 6 1 1	73.6863	73.6779	73.6183	73.654	73.6232	73.6476	73.6596	73.6377	73.6523	73.6435	73.6554	73.7402	73.6811	73.7259	73.6984	73.7708	73.7554	73.7435	73.6264	73.6592	73.6917	73.6932	73.7319	73.6834	73.6952	73.6953	73.6927	73.7078	73.7148	73.7123	73.6736	73.7172	73.6938	73.694	73.7165	73.6898	73.6909	73.8432	73.8309	73.9012	73.8402	73.8408	73.7693	73.8193	73.8195	74.2657	74.5452	74.2526	74.3264
Nitrospirae bacterium M MetaBat.18	73.7633	73.7264	73.7103	73.6181	73.6889	73.7144	73.7098	73.7098	73.7148	73.7542	73.6926	73.7402	73.7934	73.7773	73.7917	73.7511	73.7614	73.7684	73.6703	73.8113	73.874	73.6505	73.8765	73.7043	73.8521	73.8352	73.8711	73.873	73.8705	73.8667	73.8432	73.6528	73.8767	73.8334	73.6788	73.6609	73.648	73.8372	73.7985	73.8294	73.836	73.8456	73.6717	73.7114	73.8974	74.0289	73.8433	73.9808	73.9407
Nitrospiria bacterium SZUA-1046	73.629	73.6973	73.6753	73.6293	73.6452	73.6453	73.6723	73.642	73.652	73.6471	73.6308	73.6668	73.7414	73.7435	73.7664	73.738	73.7439	73.7217	73.6238	73.7844	73.8133	73.7731	73.8563	73.8192	73.8495	73.8106	73.827	73.8315	73.8779	73.8127	73.8031	73.7603	73.8078	73.7961	73.7963	73.7729	73.7693	73.8685	73.8754	73.8783	73.7996	73.761	73.7212	73.8015	73.7979	74.085	74.1144	74.1386	74.231
Nitrospira sp. UWMA-0268	73.7099	73.7591	73.7371	73.6223	73.7586	73.7365	73.7657	73.7103	73.716	73.7199	73.6828	73.7372	73.8643	73.8297	73.8714	73.8247	73.8038	73.8101	73.6115	73.883	73.922	73.7666	73.9476	73.8087	73.9693	73.9035	73.9365	73.9387	73.9679	73.9138	73.9034	73.7547	73.9175	73.8894	73.7846	73.7655	73.7674	73.8667	73.8513	73.9062	73.8087	73.7791	73.7485	73.7557	73.9756	74.1532	74.0899	74.1369	74.2376
Nitrospirae bacterium GCA_016200325.1	73.7465	73.7003	73.6636	73.5811	73.6425	73.6529	73.6815	73.6486	73.654	73.6456	73.6246	73.6876	73.6759	73.6666	73.6512	73.6922	73.6972	73.7118	73.6317	73.7749	73.721	73.7124	73.7306	73.7049	73.6849	73.6644	73.6721	73.705	73.6887	73.6978	73.7001	73.6723	73.6995	73.7013	73.6665	73.6694	73.6795	73.7585	77.4984	73.8616	73.787	73.7496	73.7075	74.0933	74.0894	74.0247	73.9023	73.9272	73.9366
Nitrospirae bacterium GW715 bin.13	73.6963	73.6271	73.6439	73.6212	73.6236	73.6279	73.6489	73.6049	73.6132	73.6111	73.6078	73.6746	73.6698	73.6894	73.6711	73.6438	73.6583	73.6497	73.6702	73.7229	73.6726	73.6732	73.7007	73.6925	73.716	73.6931	73.6809	73.7039	73.7082	73.7152	73.7105	73.7035	73.7245	73.7076	73.72	73.7085	73.7163	73.7724	73.8613	73.8646	73.8144	73.7936	73.7825	74.1503	74.1055	73.965	73.8669	73.9961	74.0666
Candidatus Manganitrophus noduliformans	73.7785	73.6961	73.6768	73.6064	73.6959	73.7312	73.7339	73.6769	73.6905	73.69	73.6295	73.6699	73.7771	73.7527	73.7438	73.7397	73.711	73.7184	73.6226	73.7465	73.7542	73.7392	73.7993	73.7117	73.7897	73.7665	73.7731	73.7775	73.7838	73.7861	73.7641	73.6742	73.771	73.7675	73.6952	73.6783	73.685	73.7298	73.793	73.8912	73.7971	73.7629	73.8401	74.0599	74.1318	74.0518	73.9008	73.8633	73.9012
Nitrospirae bacterium GCA_016234185.1	73.6399	73.593	73.6156	73.7199	73.6741	73.6678	73.6616	73.6366	73.6418	73.6454	73.647	73.7428	73.7539	73.7154	73.6595	73.7048	73.7364	73.7117	73.7168	73.7256	73.6799	73.7978	73.7991	73.7803	73.761	73.6871	73.7214	73.724	73.7277	73.7398	73.6988	73.663	73.7282	73.7317	73.6951	73.6972	73.71	73.8193	73.73	73.9228	73.8326	73.7629	73.9973	73.8934	73.8196	73.9127	73.8332	73.9744	73.9396
Nitrospirae bacterium GCA_016201865.1	73.6721	73.6262	73.6208	73.5959	73.5816	73.6021	73.6044	73.6283	73.6311	73.6364	73.6579	73.6399	73.6294	73.5681	73.5922	73.6084	73.6058	73.6386	73.5687	73.6577	73.6796	73.7644	73.6676	73.6683	73.6849	73.6758	73.6781	73.701	73.6921	73.6781	73.6236	73.6238	73.6437	73.6447	73.6255	73.6218	73.6222	73.762	73.7064	73.9519	73.9328	73.9244	74.276	74.1416	74.3179	73.7998	73.7423	73.8873	73.8558
Nitrospirae bacterium GCA_016200255.1	73.72	73.673	73.6646	73.5591	73.6856	73.6456	73.6776	73.6221	73.6323	73.6334	73.6069	73.6839	73.6545	73.6177	73.6171	73.6688	73.6514	73.7571	73.6022	73.7336	73.6579	73.7334	73.6909	73.6829	73.6606	73.6851	73.6886	73.7009	73.6895	73.6966	73.6617	73.6468	73.6691	73.6649	73.6644	73.6369	73.6358	73.8419	73.7678	73.8907	73.8825	73.8558	73.9292	74.1385	74.4848	73.6893	73.7811	73.8271	73.6922
Nitrospirae bacterium GCA_016194285.1	73.6862	73.644	73.6222	73.5866	73.6057	73.6557	73.6164	73.564	73.5718	73.5561	73.5561	73.6287	73.5712	73.5773	73.5826	73.5785	73.5688	73.5987	73.5597	73.5981	73.6826	73.6644	73.6446	73.6337	73.6387	73.6361	73.6467	73.652	73.6474	73.6557	73.6295	73.6255	73.6497	73.6487	73.6408	73.6175	73.6342	73.838	73.8071	73.9569	74.0471	74.003	74.2963	74.1437	74.2719	73.7724	73.7605	73.8626	73.8398
Nitrospiraceae bacterium UBA2166	73.8641	73.6948	73.6298	73.6059	73.6844	73.7334	73.6759	73.6991	73.7083	73.6746	73.6782	73.6534	73.7301	73.7408	73.7737	73.7769	73.7825	73.7698	73.691	73.8487	73.723	73.6948	73.6916	73.6725	73.7405	73.7762	73.7821	73.761	73.7881	73.9398	73.7602	73.758	73.7574	73.7567	73.7308	73.712	73.7907	73.6798	73.6507	73.6161	73.6477	73.6182	73.6149	73.7155	73.6343	73.8096	73.6676	73.6906	73.7468
Nitrospiraceae bacterium NP85	73.6877	73.6908	73.6235	73.5965	73.6455	73.6644	73.6892	73.6675	73.6759	73.6806	73.627	73.7588	73.8468	73.8314	73.8619	73.9062	73.9277	73.918	73.8132	73.8415	73.744	73.6484	73.6144	73.5624	73.6998	73.6862	73.663	73.6699	73.6851	73.6838	73.6526	73.6138	73.6589	73.6749	73.6184	73.6122	73.6114	73.6967	73.6161	73.6164	73.6705	73.6439	73.6923	73.7547	73.5775	73.774	73.6456	73.6849	73.7111
Nitrospirales bacterium UWMA-0093	73.8008	73.6235	73.7129	73.5658	73.7016	73.7043	73.6821	73.6615	73.6576	73.6602	73.6555	73.7737	73.7841	73.8837	73.8684	73.8199	73.7786	73.8151	73.7642	73.8874	73.722	73.573	73.6851	73.6549	73.613	73.6547	73.6313	73.6305	73.6322	73.7194	73.6224	73.5981	73.6216	73.6155	73.6138	73.5865	73.6273	73.6646	73.6461	73.7519	73.686	73.6996	73.6415	73.8199	73.6357	73.8116	73.69	73.7318	73.7526
Nitrospirales bacterium SZUA-1270	73.7613	73.7016	73.818	73.5585	73.7316	73.7142	73.7368	73.6971	73.7036	73.7135	73.7059	73.8371	73.8838	73.9253	73.9533	73.8769	73.894	73.912	73.645	73.8688	73.7538	73.554	73.7244	73.6182	73.6821	73.6975	73.6691	73.7012	73.6843	73.7028	73.6521	73.5657	73.6663	73.6781	73.5653	73.5563	73.5631	73.6356	73.6416	73.7401	73.7219	73.706	73.6296	73.808	73.7338	73.8674	73.6806	73.641	73.6632
Nitrospirales bacterium UWMA-0121	73.706	73.6205	73.6808	73.5916	73.7028	73.676	73.6646	73.6352	73.6341	73.6492	73.6512	73.7131	73.7094	73.7115	73.6876	73.7536	73.7701	73.7568	73.6612	73.808	73.7218	73.5293	73.6584	73.6559	73.6057	73.6517	73.6254	73.6305	73.6113	73.6689	73.5918	73.5865	73.6008	73.5919	73.6102	73.5746	73.6241	73.6341	73.6358	73.7226	73.6916	73.7169	73.6717	73.8228	73.6176	73.7992	73.7296	73.7776	73.7795
Nitrospirales bacterium SZUA-1325	73.6689	73.599	73.6675	73.5602	73.6177	73.6384	73.6472	73.6017	73.6133	73.6297	73.6193	73.713	73.7114	73.7995	73.7551	73.7501	73.7485	73.7516	73.7098	73.8011	73.6796	73.5334	73.6081	73.6154	73.5658	73.6025	73.5684	73.554	73.5518	73.5804	73.5369	73.5309	73.542	73.5236	73.5461	73.5249	73.542	73.6783	73.6913	73.7779	73.7155	73.7104	73.6571	73.8117	73.5896	73.8754	73.7007	73.8067	73.8298
Nitrospirales bacterium UWMA-0011	73.7202	73.629	73.6245	73.5667	73.6262	73.6396	73.6514	73.6087	73.6149	73.6268	73.6329	73.6115	73.667	73.6823	73.6831	73.7005	73.7026	73.6878	73.654	73.7536	73.6899	73.5459	73.672	73.6614	73.6412	73.6942	73.635	73.6543	73.6444	73.6709	73.5778	73.5634	73.6132	73.6051	73.6004	73.5725	73.6027	73.6791	73.7096	73.7355	73.6893	73.7056	73.6645	73.7041	73.5674	73.7795	73.7312	73.7599	73.7473
Nitrospirales bacterium UWMA-0026	73.8504	73.7319	73.7775	73.5646	73.8117	73.8029	73.8183	73.772	73.7684	73.7609	73.7485	73.8327	74.036	74.0523	74.0635	74.0251	74.0145	73.9648	73.7419	74.0731	73.8849	73.587	73.8474	73.6797	73.8013	73.8235	73.7862	73.8067	73.7944	73.8155	73.7482	73.612	73.8005	73.7803	73.6286	73.6076	73.6655	73.6713	73.681	73.7824	73.7804	73.7388	73.7144	73.8539	73.8289	73.8709	73.7537	73.8431	73.7828
Nitrospirales bacterium SZUA-1196	73.6854	73.6306	73.6801	73.5734	73.6327	73.639	73.6589	73.6133	73.6224	73.6402	73.6441	73.6484	73.7551	73.8121	73.7981	73.7596	73.786	73.7754	73.7176	73.8097	73.7206	73.5929	73.7307	73.6885	73.6609	73.7177	73.6723	73.6939	73.6741	73.6739	73.6197	73.5835	73.6627	73.6488	73.6318	73.5978	73.6266	73.6634	73.6622	73.7784	73.712	73.7279	73.6587	73.7707	73.626	73.896	73.6959	73.8742	73.7871
Nitrospirae bacterium NS4	73.7849	73.689	73.645	73.5557	73.6495	73.6581	73.6358	73.6404	73.6259	73.64	73.6346	73.7287	73.7226	73.6853	73.6889	73.797	73.7529	73.7627	73.5716	73.764	73.7257	73.6397	73.6519	73.6234	73.6764	73.6731	73.6752	73.6864	73.6949	73.7032	73.6716	73.6332	73.6571	73.6692	73.6377	73.6278	73.6573	73.7084	73.6773	73.6981	73.6585	73.6425	73.6261	73.8724	73.9326	73.7617	73.6895	73.7036	73.6836
Nitrospirae bacterium GCA_016200305.1	73.8831	73.765	73.764	73.56	73.7084	73.72	73.6759	73.703	73.6977	73.6829	73.6501	73.6849	74.1639	74.0898	74.1391	74.1208	74.0586	74.0518	73.5693	74.0097	73.9294	73.6264	73.9303	73.7416	73.8154	73.8502	73.8427	73.8415	73.812	73.7978	73.7891	73.6432	73.8037	73.7993	73.6224	73.6173	73.6274	73.6539	73.6275	73.8086	73.8382	73.7558	73.6654	74.0768	74.2205	73.7137	73.6655	73.7818	73.7798
Nitrospirae bacterium FW300 bin.52	73.9406	73.7787	73.784	73.5877	73.816	73.8236	73.8176	73.7311	73.7316	73.7435	73.7231	73.8331	74.101	73.9895	74.0016	74.0262	74.0595	73.9871	73.6017	73.9797	73.8753	73.6503	73.8434	73.676	73.8644	73.8279	73.7978	73.8639	73.8024	73.8367	73.815	73.6572	73.8713	73.8341	73.6709	73.677	73.6757	73.6974	73.6574	73.7298	73.7705	73.7044	73.7611	74.1538	74.3399	73.7657	73.72	73.754	73.7238
Nitrospirae bacterium NS12	73.8395	73.6896	73.5777	73.6089	73.6412	73.6259	73.5968	73.6559	73.6546	73.6502	73.6385	73.6184	73.664	73.6506	73.6429	73.6901	73.6225	73.6436	73.6243	73.7234	73.6053	73.617	73.691	73.6587	73.7008	73.648	73.6721	73.6646	73.6702	73.7116	73.6901	73.6414	73.6979	73.6875	73.6718	73.6608	73.6669	73.672	73.6328	73.7608	73.7367	73.6772	73.7597	74.1019	74.151	73.8071	73.6762	73.883	73.8339
Nitrospirae bacterium NS6	73.8812	73.705	73.7308	73.5693	73.6967	73.6847	73.6818	73.6334	73.6518	73.6562	73.633	73.7457	73.8622	73.6802	73.6763	73.7351	73.7164	73.7273	73.5355	73.7687	73.6301	73.5891	73.6476	73.6682	73.7076	73.6946	73.7233	73.7175	73.6985	73.6943	73.6738	73.6925	73.6782	73.6593	73.6982	73.6735	73.6696	73.6914	73.6967	73.7365	73.6415	73.6793	73.6614	74.1279	74.1327	73.882	73.6406	73.9703	73.9663
Nitrospirae bacterium NS3	73.8769	73.7643	73.7015	73.5644	73.7525	73.7027	73.718	73.7056	73.715	73.7015	73.7156	73.7357	74.0213	73.8396	73.8652	73.9488	73.9504	73.9754	73.5621	73.8471	73.782	73.6278	73.6818	73.5977	73.7404	73.7001	73.7298	73.7575	73.7251	73.7272	73.7229	73.6255	73.7314	73.7166	73.6175	73.6296	73.61	73.6669	73.6436	73.8046	73.7051	73.6735	73.7111	74.1935	74.1884	73.8338	73.7314	73.9327	73.8473
Nitrospirae bacterium NS8	73.9131	73.7384	73.7435	73.6017	73.8144	73.761	73.792	73.7352	73.7486	73.7396	73.6588	73.9007	74.083	74.0978	74.0935	74.1372	74.0598	74.0806	73.6512	74.08	73.9241	73.6338	73.8678	73.66	73.8524	73.7969	73.8825	73.8802	73.8604	73.8799	73.8469	73.6856	73.8902	73.8752	73.7006	73.7329	73.7386	73.6545	73.6061	73.677	73.6975	73.6768	73.8117	74.1455	74.2609	73.8697	73.7879	73.7106	73.8463
Nitrospirae bacterium NS1	73.8821	73.6957	73.5975	73.6095	73.6521	73.6224	73.6698	73.5907	73.6015	73.5984	73.6087	73.8982	73.8123	73.8264	73.7736	73.8398	73.8904	73.8572	73.7086	73.7746	73.6725	73.669	73.651	73.6254	73.636	73.6115	73.6183	73.6405	73.6227	73.6557	73.5967	73.6039	73.6245	73.6096	73.6375	73.6216	73.6065	73.6653	73.6456	73.746	73.6436	73.6643	73.78	74.0573	74.0903	73.8409	73.8037	73.7658	73.7832
Nitrospirae bacterium J031	73.6839	73.615	73.6556	73.5657	73.6336	73.6389	73.6232	73.616	73.6227	73.6335	73.6097	73.7446	73.7487	73.7289	73.7134	73.7699	73.8003	73.8018	73.7024	73.7977	73.6708	73.6505	73.6958	73.6721	73.69	73.6732	73.6804	73.7021	73.7145	73.7098	73.6731	73.6332	73.6844	73.6812	73.6517	73.6423	73.6598	73.6351	73.6001	73.6759	73.676	73.6462	73.6819	73.7223	73.6359	73.7128	73.6326	73.7175	73.6473
Nitrospirae bacterium MH2 Bin30	73.7153	73.6543	73.6517	73.5893	73.6002	73.6045	73.5997	73.6105	73.6214	73.635	73.5939	73.6491	73.6823	73.7463	73.6803	73.6777	73.6691	73.6681	73.6346	73.7205	73.7109	73.5974	73.6768	73.6491	73.6729	73.6921	73.6713	73.6815	73.7104	73.7186	73.6506	73.6293	73.6559	73.6457	73.6434	73.6108	73.6207	73.7063	73.6593	73.6239	73.6529	73.6521	73.66	73.7282	73.5464	73.7291	73.6909	73.7611	73.7307
Nitrospirales bacterium GCA_012103275.1	73.7671	73.737	73.7247	73.5912	73.7296	73.7196	73.7601	73.7276	73.7505	73.7306	73.6703	73.7637	73.8279	73.9003	73.8401	73.7884	73.7813	73.7844	73.6269	73.8379	73.8454	73.6313	73.8197	73.629	73.7898	73.8069	73.7808	73.7984	73.8167	73.821	73.8078	73.6447	73.8088	73.7931	73.658	73.6344	73.6349	73.6896	73.6648	73.5996	73.6949	73.6963	73.6539	73.7062	73.7441	73.7749	73.6767	73.7707	73.73
Nitrospirae bacterium MH1 Bin19	73.7916	73.7313	73.7245	73.5973	73.7199	73.7241	73.7461	73.7386	73.7607	73.7509	73.6759	73.7574	73.8377	73.9161	73.8685	73.8232	73.8027	73.806	73.6272	73.8496	73.875	73.6584	73.8065	73.6441	73.8296	73.8228	73.7681	73.856	73.8037	73.8476	73.8135	73.6492	73.841	73.8211	73.6686	73.644	73.6398	73.6908	73.6857	73.5935	73.6943	73.7083	73.6655	73.7079	73.7458	73.7984	73.691	73.7646	73.733
Nitrospira sp. DS57	73.6495	73.5933	73.6616	73.5941	73.5603	73.5887	73.568	73.5619	73.5585	73.5726	73.5791	73.6634	73.6682	73.6791	73.6328	73.6784	73.6772	73.6692	73.6047	73.6829	73.6517	73.5871	73.6089	73.574	73.6407	73.6313	73.6235	73.6341	73.6566	73.645	73.614	73.5795	73.6175	73.625	73.5931	73.5762	73.5805	73.6808	73.6724	73.6469	73.6407	73.6271	73.6823	73.6773	73.5461	73.7415	73.6569	73.6923	73.6981
Nitrospira sp. DS106	73.6493	73.6161	73.6092	73.5712	73.5604	73.5767	73.566	73.5669	73.569	73.5702	73.5585	73.6219	73.6133	73.6134	73.617	73.6588	73.647	73.6513	73.6204	73.631	73.6103	73.5835	73.5778	73.564	73.6136	73.5879	73.5883	73.5858	73.5834	73.5794	73.5924	73.5704	73.5835	73.5909	73.5725	73.5597	73.5686	73.6216	73.6244	73.5698	73.6351	73.6235	73.6164	73.6651	73.5748	73.6311	73.6101	73.6536	73.6646
Nitrospirales bacterium PNGst C binSS2	73.8007	73.7547	73.7411	73.5586	73.7358	73.7604	73.7854	73.7243	73.7123	73.7108	73.6521	73.8167	74.0575	74.048	74.0568	73.9814	74.045	74.0353	73.6809	74.0214	73.8888	73.6317	73.8338	73.6522	73.7883	73.7866	73.7825	73.8065	73.7896	73.7681	73.7704	73.5957	73.7794	73.7729	73.6156	73.5876	73.5926	73.7585	73.6896	73.7016	73.6775	73.6372	73.7079	73.8417	73.8386	73.8848	73.6946	73.6801	73.7392
Nitrospirales bacterium Plut 88904	73.8991	73.6706	73.6698	73.5811	73.6304	73.6672	73.6579	73.6353	73.657	73.6563	73.6279	73.7393	73.7819	73.7546	73.7105	73.7493	73.7717	73.7295	73.6603	73.7414	73.6644	73.6245	73.6848	73.6588	73.6628	73.6345	73.6579	73.6394	73.6394	73.6698	73.6502	73.627	73.6563	73.6364	73.6321	73.64	73.6494	73.6569	73.6629	73.6942	73.7092	73.6799	73.7541	73.8017	73.7688	73.7752	73.6389	73.6239	73.6417
Nitrospira sp. bin75	73.8078	73.7184	73.7299	73.5564	73.7283	73.7267	73.7526	73.7421	73.7493	73.7425	73.6727	73.7508	73.8922	73.9177	73.9085	73.8858	73.9312	73.9146	73.6057	73.8472	73.833	73.6569	73.7984	73.6384	73.7588	73.7252	73.7457	73.7782	73.7451	73.7582	73.723	73.5832	73.7585	73.7566	73.5896	73.5895	73.5994	73.7081	73.6662	73.667	73.6888	73.638	73.7028	73.8247	73.814	73.8338	73.7098	73.8064	73.786
Nitrospira sp. SB0662 bin26	73.831	73.6653	73.7196	73.5721	73.6277	73.6411	73.6355	73.66	73.6623	73.6805	73.6594	73.7822	73.918	73.8185	73.7926	73.8482	73.8366	73.8631	73.6429	73.8059	73.7109	73.6513	73.7594	73.7222	73.7028	73.6981	73.687	73.6869	73.6848	73.6854	73.6634	73.6134	73.6869	73.6648	73.6399	73.6267	73.6389	73.784	73.7178	73.7451	73.7435	73.683	73.6396	73.8617	73.7601	73.7862	73.696	73.7632	73.7621
Nitrospira sp. SB0678 bin10	73.7985	73.6687	73.7012	73.5934	73.6121	73.6488	73.656	73.6449	73.6597	73.6615	73.6441	73.6476	73.8289	73.7987	73.8038	73.8217	73.7603	73.7909	73.6327	73.7856	73.6812	73.6199	73.7072	73.6873	73.6648	73.6916	73.665	73.6697	73.6884	73.68	73.6339	73.6196	73.6519	73.6415	73.637	73.6333	73.6432	73.7814	73.7468	73.6711	73.75	73.6917	73.6946	73.846	73.7502	73.7458	73.7242	73.7374	73.7322
Nitrospira sp. SB0666 bin27	73.7923	73.6852	73.7324	73.5832	73.6276	73.6622	73.6719	73.6501	73.6597	73.665	73.6334	73.7144	73.93	73.8625	73.8441	73.8141	73.7833	73.8089	73.6255	73.791	73.7453	73.6241	73.7072	73.6681	73.6779	73.6768	73.6854	73.6752	73.6972	73.6807	73.6521	73.6249	73.6653	73.6588	73.6448	73.6319	73.6336	73.7989	73.7763	73.7655	73.7699	73.7091	73.6357	73.88	73.7273	73.8014	73.7343	73.8007	73.7834
Nitrospira sp. CO36405bin1	73.8852	73.7592	73.767	73.5923	73.7423	73.7333	73.7312	73.7134	73.7244	73.7303	73.6864	73.8293	74.0115	74.0102	73.9508	73.9953	74.0209	73.9473	73.6356	73.9235	73.8036	73.6054	73.7656	73.6375	73.79	73.7937	73.8066	73.8222	73.795	73.7549	73.7914	73.6621	73.7853	73.7742	73.6699	73.6447	73.6503	73.7625	73.7659	73.8332	73.7119	73.6984	73.7154	73.8585	73.8999	73.8031	73.7712	73.7397	73.8289
Nitrospira sp. SB0675 bin23	73.8159	73.6725	73.7343	73.5406	73.6068	73.619	73.6183	73.6126	73.6136	73.6148	73.623	73.7396	73.7932	73.7878	73.7288	73.797	73.7837	73.7499	73.7041	73.7325	73.6465	73.6148	73.6517	73.6297	73.6059	73.6742	73.6378	73.6458	73.6494	73.6622	73.6271	73.6098	73.6161	73.6192	73.6145	73.5932	73.5939	73.6602	73.6438	73.7671	73.5804	73.6377	73.6969	73.7959	73.7867	73.7899	73.7148	73.7634	73.7598
Nitrospira sp. SB0677 bin15	73.8362	73.7201	73.7858	73.5498	73.711	73.7217	73.7322	73.6831	73.6982	73.6822	73.6749	73.8048	74.019	74.0603	74.0084	74.0332	74.0514	73.9824	73.743	73.9623	73.7914	73.6418	73.7353	73.621	73.7416	73.7881	73.7451	73.7858	73.7562	73.7564	73.7494	73.6075	73.7563	73.7331	73.614	73.5954	73.602	73.6991	73.678	73.7701	73.6171	73.6251	73.7147	73.8241	73.9113	73.8142	73.7245	73.7966	73.8152
Nitrospira sp. SB0673 bin12	73.8277	73.698	73.7446	73.5515	73.6715	73.7047	73.7125	73.6585	73.6666	73.6672	73.6578	73.7476	73.9074	73.9443	73.8747	73.9879	73.9485	73.9507	73.7094	73.8976	73.7907	73.6383	73.7027	73.5943	73.6875	73.735	73.7101	73.7396	73.7268	73.7139	73.6899	73.5908	73.6969	73.693	73.5955	73.577	73.5848	73.7064	73.7129	73.7753	73.59	73.6456	73.6891	73.8013	73.8713	73.7973	73.717	73.8162	73.834
Nitrospira sp. SB0667 bin9	73.7762	73.6467	73.7116	73.5622	73.5978	73.6305	73.6273	73.5949	73.606	73.6044	73.6177	73.6938	73.7691	73.8023	73.745	73.7998	73.7874	73.7714	73.718	73.7434	73.6302	73.6297	73.6218	73.6186	73.5771	73.6449	73.6192	73.6299	73.6314	73.6089	73.5892	73.5941	73.5779	73.5871	73.5983	73.5754	73.5821	73.7105	73.6898	73.7863	73.5852	73.6242	73.7218	73.817	73.7847	73.7738	73.7106	73.814	73.8119
Nitrospira sp. SB0661 bin20	73.8157	73.6694	73.7337	73.5617	73.6213	73.6491	73.6334	73.5975	73.6046	73.6025	73.6185	73.6849	73.7658	73.7734	73.7194	73.8497	73.7692	73.7936	73.7119	73.7766	73.626	73.6265	73.628	73.6197	73.591	73.6592	73.6322	73.6451	73.6374	73.6238	73.598	73.6048	73.5914	73.5982	73.6086	73.5882	73.6138	73.6721	73.67	73.7689	73.58	73.629	73.6868	73.7956	73.7673	73.7741	73.7183	73.8277	73.8157
Nitrospirae bacterium J017	73.678	73.6625	73.6541	73.5506	73.5856	73.6075	73.6308	73.6042	73.6094	73.6089	73.6018	73.7639	73.7451	73.7058	73.6829	73.7288	73.7265	73.7193	73.7167	73.7298	73.6209	73.6184	73.661	73.639	73.7109	73.6833	73.7043	73.7029	73.6949	73.6939	73.6883	73.6748	73.6971	73.6867	73.6774	73.6725	73.6651	73.6649	73.6252	73.7409	73.684	73.6497	73.6658	73.6949	73.6682	73.7101	73.6589	73.6685	73.6653
Nitrospira sp. DS164	73.6315	73.5568	73.6232	73.6032	73.5622	73.6085	73.614	73.6427	73.6554	73.6637	73.6626	73.6719	73.6718	73.783	73.7641	73.6603	73.677	73.6464	73.6138	73.7059	73.5918	73.6004	73.6133	73.6115	73.5696	73.581	73.5783	73.5809	73.565	73.5809	73.6021	73.6079	73.6025	73.5917	73.6131	73.6074	73.6065	73.5881	73.591	73.6585	73.7078	73.7119	73.5651	73.6837	73.5324	73.762	73.6541	73.7522	73.678
Nitrospirales bacterium Dino bin26	73.7279	73.7145	73.713	73.5375	73.655	73.6883	73.6758	73.6513	73.6491	73.6558	73.6142	73.7564	73.795	73.7916	73.7844	73.7966	73.7576	73.778	73.6104	73.7913	73.7837	73.6416	73.7247	73.577	73.7292	73.7337	73.7563	73.756	73.7446	73.7509	73.7489	73.5762	73.7567	73.7436	73.5957	73.5768	73.5865	73.6642	73.6222	73.6143	73.6715	73.6559	73.6649	73.7205	73.8269	73.7243	73.6385	73.7329	73.6704
Nitrospiraceae bacterium UBA8639	73.7459	73.6756	73.6468	73.6061	73.645	73.6768	73.6514	73.6753	73.6792	73.6635	73.6349	73.6928	73.6403	73.6767	73.6778	73.652	73.6636	73.6386	73.6666	73.7506	73.6257	73.6282	73.6168	73.6185	73.6156	73.5806	73.5936	73.6191	73.5971	73.7038	73.5978	73.6173	73.6042	73.5973	73.6003	73.6057	73.6162	73.6376	73.6508	73.6492	73.6349	73.6317	73.6159	73.67	73.6974	73.7022	73.6808	73.7444	73.7104
Nitrospira marina Nb-295	73.675	73.7041	73.6579	73.5564	73.6971	73.6949	73.6984	73.6499	73.6525	73.6525	73.609	73.7438	73.7414	73.7393	73.7127	73.7461	73.7278	73.7374	73.6201	73.7411	73.7398	73.6173	73.6986	73.5803	73.7352	73.6933	73.7425	73.7251	73.7515	73.7356	73.7448	73.6301	73.7508	73.727	73.64	73.6221	73.6255	73.6275	73.5898	73.661	73.6654	73.6567	73.617	73.6497	73.7313	73.7156	73.6602	73.6453	73.6594
uncultured Nitrospira sp.RBC003	73.7203	73.6545	73.6566	73.5716	73.6127	73.6363	73.6161	73.6036	73.596	73.6005	73.576	73.688	73.6473	73.6916	73.667	73.6834	73.6823	73.6537	73.5878	73.6836	73.6081	73.6536	73.6616	73.6278	73.6603	73.6361	73.6505	73.6545	73.6847	73.7239	73.6376	73.6071	73.638	73.6292	73.6226	73.6022	73.612	73.6355	73.6399	73.6683	73.6771	73.6679	73.6582	73.7218	73.6202	73.6655	73.6607	73.7249	73.7194
Nitrospirales bacterium MGR bin425	73.7147	73.6946	73.6846	73.6348	73.6609	73.659	73.671	73.7144	73.7027	73.6886	73.6441	73.6603	73.7388	73.8082	73.8022	73.7894	73.7737	73.774	73.5643	73.7877	73.7286	73.6129	73.6818	73.5788	73.746	73.7124	73.7337	73.7489	73.7342	73.7243	73.7312	73.6044	73.7242	73.7331	73.5895	73.5909	73.6037	73.6233	73.6222	73.6882	73.6472	73.637	73.6795	73.685	73.7445	73.6508	73.7198	73.6562	73.67
Nitrospirales bacterium MGR bin327	73.6855	73.7113	73.6795	73.6156	73.6552	73.6422	73.6592	73.6722	73.6656	73.6561	73.6434	73.5807	73.6585	73.7429	73.7296	73.7212	73.6928	73.7054	73.6293	73.7778	73.7131	73.6498	73.7071	73.6045	73.7212	73.6786	73.7297	73.7755	73.7303	73.7176	73.7052	73.6043	73.6947	73.7058	73.5994	73.5761	73.5801	73.6249	73.5994	73.7312	73.664	73.6401	73.6877	73.7225	73.6924	73.6199	73.6902	73.6715	73.7126
Nitrospirae bacterium SZUA-4	73.6223	73.588	73.6179	73.6027	73.5697	73.5723	73.5578	73.5888	73.5831	73.5951	73.5958	73.6638	73.61	73.6707	73.662	73.6147	73.6095	73.6149	73.5731	73.6138	73.611	73.6504	73.5721	73.5698	73.5838	73.5751	73.5798	73.5863	73.5765	73.6057	73.5869	73.5928	73.5978	73.582	73.603	73.5851	73.5953	73.656	73.6414	73.6618	73.6173	73.6336	73.7129	73.65	73.5336	73.6001	73.6831	73.6294	73.6326
Nitrospirae bacterium SZUA-215	73.6045	73.5795	73.6226	73.5788	73.5989	73.6175	73.6154	73.5755	73.5798	73.5882	73.602	73.6349	73.6433	73.6301	73.6097	73.6678	73.6979	73.692	73.5648	73.6288	73.6352	73.5943	73.6386	73.6488	73.607	73.6018	73.6226	73.5887	73.6165	73.6344	73.598	73.5887	73.5992	73.5843	73.5963	73.6055	73.5885	73.6345	73.6023	73.6438	73.6326	73.6256	73.6624	73.6299	73.6446	73.8288	73.6318	73.7292	73.7478
Nitrospirae bacterium SZUA-312	73.6047	73.5837	73.6361	73.5741	73.562	73.585	73.5815	73.5445	73.5442	73.5551	73.5236	73.6677	73.6633	73.667	73.6608	73.7017	73.6709	73.6645	73.6906	73.6488	73.638	73.6553	73.6295	73.6088	73.6326	73.6138	73.6371	73.6397	73.6657	73.6653	73.652	73.6056	73.6486	73.6357	73.6384	73.6024	73.6224	73.6658	73.6622	73.5859	73.6523	73.6261	73.6254	73.7842	73.6644	73.7135	73.6747	73.6193	73.627
Nitrospirae bacterium SZUA-175	73.5875	73.6113	73.5825	73.5635	73.5818	73.5572	73.5706	73.6053	73.6061	73.6281	73.6143	73.6446	73.5999	73.6581	73.6413	73.5922	73.5773	73.5687	73.5267	73.6375	73.5633	73.59	73.5882	73.5847	73.6268	73.6199	73.618	73.6202	73.6136	73.6535	73.6488	73.6153	73.6318	73.6419	73.6305	73.6284	73.6332	73.6484	73.6136	73.6455	73.608	73.6203	73.5727	73.6063	73.577	73.6388	73.629	73.6301	73.6308
Nitrospira sp. DS64	73.7507	73.6575	73.6167	73.513	73.5719	73.5689	73.577	73.588	73.5817	73.5825	73.5797	73.6053	73.6765	73.5946	73.6287	73.6185	73.64	73.612	73.6506	73.5804	73.5793	73.5874	73.6263	73.6385	73.592	73.578	73.5821	73.5806	73.5841	73.5713	73.6021	73.6053	73.5901	73.5916	73.6131	73.5754	73.5896	73.5968	73.6066	73.6341	73.6182	73.606	73.6471	73.806	73.8485	73.5975	73.6135	73.7054	73.6796
Nitrospira sp. TMG bin248	73.7515	73.6977	73.6918	73.562	73.625	73.6486	73.6311	73.5827	73.5872	73.5862	73.5713	73.739	73.7076	73.7847	73.6952	73.7329	73.7355	73.7268	73.5937	73.7197	73.6687	73.604	73.6587	73.6556	73.6985	73.6507	73.6813	73.6423	73.6706	73.6665	73.6361	73.6251	73.6651	73.6558	73.6413	73.6385	73.6318	73.6656	73.6834	73.6738	73.622	73.6019	73.6578	73.9193	73.8972	73.7196	73.6689	73.6884	73.6755
Nitrospira sp. QMm6	73.806	73.7022	73.6486	73.5681	73.6414	73.6372	73.6604	73.6715	73.6668	73.6674	73.632	73.7735	73.7888	73.7817	73.7718	73.7812	73.7717	73.794	73.7313	73.8499	73.6991	73.643	73.6947	73.6736	73.6664	73.6841	73.6837	73.6858	73.6663	73.6821	73.6769	73.6593	73.6891	73.6877	73.6537	73.6646	73.6759	73.6958	73.7029	73.6596	73.6504	73.6048	73.7769	74.0343	74.0857	73.6908	73.6603	73.7165	73.7135
Nitrospira sp. QMb135	73.8073	73.7321	73.653	73.5632	73.6443	73.6473	73.6611	73.6619	73.6548	73.6568	73.6245	73.7616	73.7657	73.7713	73.7565	73.77	73.8345	73.8223	73.6569	73.805	73.6674	73.6461	73.7002	73.6752	73.6618	73.6649	73.6686	73.6727	73.6526	73.6818	73.6753	73.6579	73.6946	73.6877	73.6572	73.6682	73.6794	73.679	73.6728	73.6523	73.6618	73.6219	73.7812	74.0035	74.0697	73.6973	73.6492	73.7125	73.6987
Nitrospirae bacterium SpSt-348	73.8034	73.7112	73.6372	73.5727	73.6381	73.6561	73.6758	73.661	73.6627	73.6642	73.639	73.7996	73.8164	73.7521	73.712	73.8096	73.8267	73.7904	73.5575	73.7955	73.6511	73.7294	73.6202	73.5883	73.6855	73.6547	73.6566	73.6751	73.6569	73.642	73.6426	73.6324	73.6457	73.6544	73.6278	73.6054	73.6151	73.7258	73.677	73.6749	73.6356	73.6435	73.639	73.9662	74.0619	73.7246	73.7404	73.6847	73.7831
Nitrospirae bacterium GCA_016207025.1	73.8073	73.6934	73.6517	73.6153	73.6456	73.6457	73.6521	73.6468	73.6489	73.6683	73.6504	73.7	73.7398	73.797	73.7545	73.7452	73.7873	73.7708	73.646	73.7366	73.6343	73.6687	73.6413	73.6472	73.638	73.6419	73.644	73.6603	73.6441	73.6942	73.6893	73.6964	73.6922	73.6937	73.6998	73.6944	73.6969	73.7294	73.7207	73.7172	73.6661	73.7127	73.8137	73.9652	74.0271	73.8635	73.7429	73.749	73.7535
Nitrospirae bacterium NS7	73.6816	73.6621	73.6041	73.5682	73.6034	73.6419	73.6374	73.5884	73.5889	73.5934	73.5826	73.7115	73.7047	73.7425	73.719	73.6879	73.7243	73.7386	73.6654	73.7699	73.7054	73.6198	73.599	73.5939	73.6507	73.6049	73.6565	73.63	73.6216	73.6669	73.6411	73.6609	73.6387	73.653	73.646	73.6428	73.6531	73.6448	73.6183	73.7006	73.6371	73.6526	73.626	73.9365	73.9096	73.7589	73.6817	73.759	73.7089
Nitrospirae bacterium 13 1 40CM 4 62 6	73.8048	73.7193	73.6466	73.5787	73.6821	73.7104	73.6846	73.6876	73.6731	73.6799	73.6513	73.6949	73.745	73.7468	73.6773	73.7819	73.7471	73.7216	73.6541	73.8201	73.6068	73.6803	73.5832	73.5565	73.5764	73.5958	73.5885	73.6088	73.5948	73.6552	73.5752	73.5709	73.5552	73.5666	73.5583	73.5534	73.5641	73.6507	73.6868	73.6695	73.683	73.6525	73.849	73.9405	73.9824	73.6961	73.6584	73.6372	73.6555
Nitrospirae bacterium 13 1 40CM 2 62 10	73.7855	73.6772	73.6474	73.5792	73.6635	73.6724	73.6706	73.6355	73.626	73.6345	73.6114	73.6259	73.722	73.7216	73.6567	73.7091	73.6772	73.67	73.5965	73.688	73.5839	73.6574	73.568	73.5435	73.6033	73.588	73.6238	73.6227	73.5938	73.6331	73.5958	73.6148	73.5913	73.5864	73.6073	73.5925	73.5996	73.61	73.6543	73.6595	73.6453	73.6869	73.9193	73.8815	73.9574	73.7516	73.6361	73.6458	73.6498
Nitrospirae bacterium NS5	73.7643	73.6937	73.629	73.591	73.6684	73.6862	73.6784	73.6398	73.6356	73.645	73.5981	73.7752	73.7139	73.7977	73.7353	73.7465	73.7739	73.7531	73.7114	73.7417	73.6088	73.6764	73.6063	73.5826	73.5985	73.6107	73.6317	73.6352	73.6156	73.6238	73.6306	73.6168	73.6023	73.6225	73.6174	73.6066	73.6175	73.6697	73.6754	73.7018	73.7004	73.7009	73.8832	73.9351	73.953	73.7519	73.6717	73.7216	73.73
Nitrospirae bacterium NS2	73.7957	73.756	73.6974	73.6089	73.7722	73.8021	73.7908	73.7413	73.7433	73.7479	73.6697	73.7745	73.9327	73.9753	73.9545	73.9069	73.8966	73.9104	73.648	73.926	73.7379	73.6813	73.745	73.597	73.6958	73.6856	73.7333	73.7204	73.7351	73.7169	73.7218	73.6013	73.7163	73.7317	73.605	73.5953	73.6088	73.6775	73.6821	73.7185	73.6961	73.6589	73.9325	73.9739	74.0624	73.7323	73.6512	73.7004	73.6997
Nitrospirae bacterium 13 2 20CM 2 62 8	73.8316	73.8165	73.7024	73.5481	73.7128	73.7359	73.7241	73.7116	73.7142	73.7103	73.6402	73.784	73.8797	73.9488	73.9472	73.888	73.8856	73.8767	73.5466	73.865	73.7322	73.693	73.6739	73.5704	73.6608	73.6579	73.6703	73.7136	73.6709	73.6466	73.6899	73.5844	73.6852	73.6872	73.5778	73.5614	73.5731	73.6315	73.6341	73.7011	73.7527	73.6723	73.9908	74.0241	74.049	73.7094	73.6494	73.7242	73.7217
Nitrospira sp. K Offshore 80m m2 121	73.8222	73.7634	73.6593	73.5314	73.7006	73.711	73.6848	73.6268	73.6376	73.6427	73.5882	73.8725	73.7905	73.7991	73.814	73.8522	73.8624	73.8837	73.6026	73.755	73.7135	73.7282	73.6792	73.6125	73.6403	73.6388	73.6353	73.6253	73.6334	73.6528	73.6193	73.5839	73.6328	73.6485	73.5892	73.5755	73.582	73.6771	73.6724	73.7142	73.6707	73.7829	73.7532	74.1583	74.187	73.8788	73.6512	73.7656	73.7766
Nitrospirae bacterium GW928 bin.19	73.8274	73.7023	73.6606	73.6146	73.6078	73.6135	73.6306	73.5741	73.5828	73.5949	73.5922	73.7105	73.6093	73.6292	73.6221	73.6729	73.6511	73.6306	73.5853	73.7334	73.5909	73.6569	73.6606	73.6555	73.6839	73.6876	73.6737	73.6855	73.6747	73.6929	73.6518	73.6541	73.6626	73.6473	73.6432	73.6358	73.6449	73.7068	73.7052	73.7852	73.6712	73.7009	73.8087	74.15	74.1362	73.709	73.6758	73.627	73.6591
Nitrospira sp. M DeepCast 65m m2 186	73.8495	73.6824	73.6758	73.581	73.6066	73.5865	73.5996	73.6117	73.6096	73.5948	73.5957	73.7837	73.6474	73.6732	73.6527	73.6549	73.681	73.6748	73.5552	73.6543	73.5841	73.6609	73.6335	73.6327	73.6103	73.6289	73.6429	73.6264	73.6145	73.5958	73.5765	73.5765	73.5782	73.591	73.562	73.6029	73.5854	73.6732	73.6761	73.66	73.6677	73.736	73.7209	74.0684	74.1537	73.822	73.6949	73.6897	73.6714
Nitrospirae bacterium GW928 bin.16	73.8297	73.7162	73.6724	73.5648	73.659	73.6597	73.6564	73.6204	73.6293	73.6336	73.5869	73.8187	73.8005	73.7923	73.7949	73.8006	73.7823	73.7896	73.6543	73.7812	73.6786	73.6075	73.6908	73.6417	73.7112	73.7099	73.7139	73.7276	73.7051	73.7268	73.7144	73.6483	73.6967	73.7022	73.6629	73.6449	73.6443	73.643	73.6555	73.7534	73.6506	73.664	73.7546	73.9777	74.1279	73.7513	73.6719	73.8074	73.7455
Nitrospira sp. M DeepCast 65m m2 155	73.7841	73.6738	73.628	73.5923	73.6122	73.613	73.6062	73.6543	73.6533	73.6428	73.628	73.7769	73.7377	73.7061	73.6901	73.7164	73.7324	73.7235	73.6328	73.721	73.6381	73.7173	73.5991	73.5847	73.6153	73.6203	73.6387	73.6213	73.6193	73.6758	73.6469	73.6247	73.6389	73.6511	73.6419	73.6173	73.6091	73.6003	73.6049	73.7034	73.6075	73.6009	73.7702	73.9906	74.0123	73.7865	73.6376	73.6812	73.6698
Nitrospiraceae bacterium F1-80-MAGs051	73.7044	73.7401	73.6216	73.5316	73.5899	73.5945	73.574	73.6028	73.6112	73.6126	73.5871	73.7227	73.7194	73.63	73.6738	73.6782	73.7096	73.7212	73.6872	73.6896	73.5839	73.5994	73.6719	73.6842	73.6335	73.6202	73.6428	73.6406	73.6182	73.6477	73.6832	73.669	73.6657	73.6647	73.6854	73.6582	73.6622	73.6771	73.616	73.7102	73.6625	73.6625	73.7131	73.8757	74.0504	73.712	73.6291	73.6679	73.7102
Nitrospiraceae bacterium F1-60-MAGs110	73.6881	73.6653	73.6338	73.5576	73.5699	73.5941	73.5566	73.6146	73.6338	73.6435	73.6003	73.6631	73.666	73.6018	73.6412	73.6506	73.6911	73.6605	73.7542	73.6534	73.6193	73.6033	73.6561	73.661	73.6097	73.586	73.6175	73.6139	73.5879	73.6131	73.6474	73.6201	73.6308	73.6256	73.6278	73.5998	73.6083	73.6882	73.6028	73.6597	73.7036	73.687	73.7121	73.9612	74.0176	73.6652	73.6609	73.6041	73.6746
Nitrospirae bacterium GCA_016235225.1	73.8136	73.6835	73.6313	73.5728	73.5935	73.5702	73.5789	73.6094	73.6168	73.5986	73.6097	73.6893	73.7002	73.7177	73.7727	73.6821	73.6998	73.6717	73.6463	73.748	73.5885	73.6954	73.5464	73.5535	73.6295	73.6113	73.6173	73.653	73.6451	73.7327	73.601	73.6199	73.6307	73.6274	73.6131	73.606	73.62	73.7061	73.7227	73.7476	73.7223	73.7217	73.6481	73.9224	73.8754	73.6532	73.6291	73.6914	73.7504
Nitrospira sp. RSF151	73.7283	73.6958	73.5766	73.5763	73.5589	73.6073	73.5752	73.6127	73.6099	73.6275	73.6075	73.6302	73.6085	73.6074	73.5678	73.6223	73.5999	73.5835	73.6719	73.6454	73.577	73.6368	73.5769	73.5867	73.6237	73.6399	73.6346	73.6442	73.6112	73.6608	73.611	73.6186	73.6378	73.6195	73.6016	73.6142	73.6279	73.6042	73.6184	73.6518	73.6788	73.652	73.7157	73.9304	74.0203	73.6833	73.6431	73.6449	73.7478
Nitrospira sp. K Offshore 80m m2 040	73.9421	73.784	73.7885	73.5473	73.7359	73.717	73.7138	73.6874	73.6962	73.7101	73.6528	74.0639	74.2387	74.1996	74.1742	74.222	74.3334	74.339	73.6971	74.2433	73.9444	73.7	73.9192	73.6302	73.9092	73.8354	73.8989	73.9253	73.895	73.892	73.8523	73.6328	73.8664	73.8637	73.629	73.6032	73.6044	73.7488	73.6607	73.7569	73.6625	73.6425	73.8389	74.0278	74.3194	73.8689	73.6873	73.8232	73.8424
Nitrospirae bacterium RIFCSPLOWO2 02 FULL 62 14	73.9941	73.8415	73.7795	73.549	73.8379	73.8505	73.7984	73.7507	73.742	73.7328	73.6929	73.954	73.9615	73.9127	73.8999	73.9779	73.9632	73.9361	73.5983	74.0928	73.8432	73.656	73.7555	73.6142	73.8176	73.7539	73.7929	73.7883	73.8057	73.9064	73.7949	73.673	73.8172	73.8075	73.6504	73.6747	73.6888	73.7482	73.7541	73.7097	73.7415	73.6963	73.7529	74.1127	74.3126	73.7615	73.7183	73.7321	73.7795
Nitrospirae bacterium RIFCSPLOWO2 01 FULL 62 17	74.0136	73.7853	73.7737	73.5497	73.7953	73.8258	73.7701	73.7146	73.7053	73.705	73.6753	73.9619	73.9253	73.9056	73.9365	74.0344	73.9836	73.9821	73.6382	74.0924	73.8125	73.6618	73.7626	73.6291	73.8024	73.7265	73.7696	73.7556	73.7855	73.9045	73.763	73.6751	73.8026	73.7581	73.6494	73.6729	73.7078	73.691	73.7246	73.7723	73.7553	73.6969	73.7795	74.1071	74.2942	73.7661	73.7271	73.7715	73.8174
Nitrospirae bacterium GCA_016234105.1	73.8177	73.7142	73.6521	73.5859	73.6229	73.6165	73.5935	73.6518	73.6647	73.6665	73.6105	73.6198	73.6032	73.6483	73.637	73.6376	73.6835	73.6639	73.5939	73.6067	73.6501	73.6624	73.6481	73.6362	73.6226	73.6178	73.6345	73.6347	73.6369	73.6278	73.6099	73.6057	73.6297	73.6299	73.6012	73.6089	73.6236	73.6593	73.7179	73.6562	73.6692	73.6641	73.7561	74.0413	74.219	73.738	73.6339	73.6621	73.6699
Nitrospiraceae bacterium Baikal-deep-G158	73.8091	73.8063	73.6967	73.6236	73.6498	73.6275	73.6137	73.6381	73.647	73.6527	73.6095	73.8478	73.7628	73.8296	73.7527	73.68	73.7155	73.6772	73.6146	73.6951	73.659	73.6657	73.6882	73.6567	73.6676	73.6616	73.6688	73.6663	73.6744	73.7059	73.7137	73.6477	73.7073	73.7018	73.6513	73.6665	73.6719	73.7351	73.7611	73.6978	73.7589	73.7169	73.7699	74.0726	74.2293	73.7831	73.6827	73.7088	73.7288
Nitrospira sp. WS74	73.7588	73.7343	73.7028	73.5662	73.6869	73.6754	73.681	73.658	73.6542	73.6381	73.6268	73.779	73.7639	73.7547	73.7465	73.7356	73.7797	73.7755	73.5848	73.7837	73.7153	73.6094	73.6718	73.6087	73.6849	73.6903	73.7072	73.7072	73.684	73.688	73.6616	73.6002	73.679	73.6684	73.5993	73.6034	73.5946	73.6749	73.6794	73.6888	73.6521	73.6535	73.5982	73.8625	73.9494	73.7485	73.6328	73.7568	73.6834
Nitrospira sp. OLB3	73.8447	73.7427	73.6806	73.5414	73.6837	73.6655	73.6676	73.6307	73.6362	73.6379	73.653	73.7321	73.8987	73.8653	73.8801	73.8556	73.8756	73.8528	73.6554	73.8536	73.7376	73.5966	73.7356	73.6044	73.7374	73.711	73.7442	73.759	73.7304	73.7366	73.6945	73.6049	73.7243	73.7239	73.606	73.5957	73.5914	73.656	73.629	73.6117	73.6555	73.6384	73.7058	73.8483	73.9621	73.6813	73.6574	73.7396	73.7063
Nitrospira sp. H3 NOB1	73.87	73.7415	73.679	73.5588	73.6658	73.6573	73.6617	73.6484	73.6534	73.6532	73.6408	73.755	73.8667	73.8914	73.8851	73.8741	73.9006	73.8667	73.6327	73.8381	73.7585	73.5898	73.7211	73.5856	73.7019	73.699	73.6968	73.7303	73.6842	73.7216	73.6744	73.5793	73.7095	73.6978	73.5792	73.565	73.5623	73.6464	73.6206	73.6109	73.6665	73.6378	73.7076	73.8467	73.9438	73.7319	73.6859	73.6892	73.6657
Nitrospirae bacterium Bin 46	73.8437	73.7446	73.6968	73.552	73.7027	73.6712	73.6646	73.6653	73.6645	73.6686	73.656	73.7773	73.9522	73.9316	73.928	73.9	73.9205	73.9034	73.6408	73.8629	73.768	73.6061	73.7374	73.5872	73.7441	73.7183	73.7157	73.7545	73.7089	73.7479	73.7083	73.5879	73.7272	73.7272	73.5847	73.5747	73.5728	73.6634	73.6338	73.6223	73.6646	73.6309	73.7046	73.8546	73.9548	73.7412	73.6417	73.6991	73.6861
Nitrospira sp. NOB	73.8407	73.7455	73.6683	73.5554	73.6711	73.6483	73.6672	73.641	73.6535	73.6376	73.6457	73.7292	73.8847	73.8984	73.9071	73.8733	73.8892	73.8743	73.6481	73.8557	73.7724	73.6055	73.7275	73.5976	73.7208	73.7121	73.7275	73.7474	73.7154	73.7292	73.6893	73.5911	73.7286	73.7259	73.5982	73.5876	73.5748	73.6603	73.6393	73.6183	73.6506	73.6241	73.7021	73.8596	73.9493	73.7227	73.6454	73.7125	73.6975
Nitrospira defluvii NOB2	73.8061	73.691	73.6253	73.5484	73.5839	73.5833	73.5845	73.5673	73.5736	73.5856	73.6	73.6883	73.6454	73.6627	73.6559	73.6623	73.6866	73.6728	73.6279	73.672	73.6265	73.5903	73.6056	73.5937	73.5952	73.5915	73.6053	73.6092	73.5907	73.6036	73.5919	73.5911	73.5809	73.591	73.5912	73.5782	73.5718	73.6395	73.6265	73.6056	73.6285	73.6226	73.6748	73.8425	73.8732	73.7014	73.6364	73.7035	73.6715
Nitrospira sp. MGR bin213	73.7173	73.7143	73.6305	73.6122	73.6462	73.6345	73.6275	73.6167	73.6109	73.6409	73.6307	73.7623	73.7519	73.7262	73.6911	73.7364	73.7448	73.7465	73.5676	73.705	73.6684	73.6565	73.6718	73.6173	73.7331	73.7154	73.7354	73.7255	73.7249	73.7105	73.6916	73.6297	73.7056	73.7074	73.6366	73.6329	73.6355	73.6185	73.6091	73.6814	73.6573	73.6248	73.6487	73.765	73.8392	73.7513	73.664	73.6853	73.6683
Nitrospira sp. MAG246	73.6669	73.6576	73.615	73.599	73.5885	73.6153	73.6099	73.5757	73.5811	73.5861	73.5923	73.6721	73.6397	73.7089	73.6481	73.645	73.6607	73.6634	73.5878	73.708	73.6225	73.6537	73.6318	73.6299	73.5675	73.5947	73.5711	73.5895	73.5733	73.5905	73.5802	73.5846	73.5804	73.5957	73.5786	73.5917	73.5938	73.6358	73.6243	73.6266	73.6111	73.6097	73.6423	73.7587	73.8151	73.7264	73.6522	73.7307	73.6764
uncultured Nitrospira sp.RBC073	73.7257	73.6403	73.6139	73.5615	73.6175	73.6446	73.6377	73.6266	73.6163	73.6331	73.6287	73.6544	73.6814	73.6847	73.6797	73.7412	73.7604	73.7555	73.5882	73.699	73.6428	73.6629	73.6414	73.6308	73.6188	73.6544	73.6339	73.6383	73.6355	73.6577	73.6224	73.6143	73.6306	73.6328	73.6217	73.6143	73.6108	73.6562	73.6508	73.6992	73.6791	73.6288	73.6942	73.8034	73.7702	73.7301	73.6985	73.7706	73.6971
Nitrospira sp. MAG266	73.6978	73.6975	73.5945	73.5589	73.5527	73.5605	73.567	73.6193	73.628	73.6341	73.6166	73.6645	73.665	73.6441	73.6321	73.6147	73.6323	73.6148	73.5781	73.6661	73.6059	73.6408	73.6114	73.6026	73.6074	73.6138	73.611	73.6062	73.6036	73.6248	73.5938	73.5774	73.6054	73.5961	73.5802	73.5752	73.5732	73.6311	73.6297	73.609	73.6885	73.6711	73.7746	73.7767	73.7897	73.7371	73.6456	73.7151	73.692
Nitrospira sp. MAG242	73.7261	73.6621	73.6267	73.567	73.5863	73.575	73.571	73.5767	73.5864	73.5806	73.5995	73.6008	73.5951	73.5879	73.5948	73.599	73.6084	73.594	73.5745	73.6102	73.5835	73.6197	73.6005	73.5994	73.6445	73.6372	73.6342	73.651	73.6282	73.6405	73.6087	73.6111	73.6158	73.6111	73.6115	73.6201	73.6098	73.6508	73.6276	73.6094	73.6323	73.6137	73.7001	73.7405	73.7374	73.6852	73.6648	73.7124	73.6777
Nitrospira sp. CR1.1	73.7525	73.7033	73.6948	73.5525	73.6717	73.6721	73.6708	73.6524	73.6658	73.6725	73.6576	73.6837	73.754	73.7518	73.7635	73.7732	73.8062	73.7592	73.5894	73.8632	73.7051	73.605	73.7057	73.618	73.7112	73.7055	73.7271	73.7207	73.7126	73.7279	73.703	73.6194	73.7063	73.6973	73.6281	73.6273	73.6185	73.6602	73.6458	73.6065	73.6578	73.6119	73.6694	73.7725	73.8082	73.723	73.6974	73.6652	73.6484
Nitrospira sp. TMP-bin3	73.7331	73.6701	73.6221	73.6163	73.6026	73.5969	73.6058	73.5892	73.6081	73.6	73.5902	73.6325	73.641	73.6699	73.6563	73.6506	73.6358	73.6337	73.5814	73.6865	73.5951	73.5938	73.6617	73.6601	73.6334	73.6541	73.643	73.6315	73.6626	73.6546	73.6389	73.6567	73.6394	73.6399	73.6667	73.6419	73.6551	73.6319	73.6392	73.6763	73.6161	73.6164	73.6947	73.7755	73.8263	73.6839	73.6152	73.6888	73.6268
Nitrospira sp. CR1.2	73.7122	73.6783	73.6614	73.5881	73.6002	73.5952	73.6004	73.6199	73.6307	73.6237	73.6057	73.6871	73.6554	73.7228	73.7068	73.6405	73.667	73.6531	73.5979	73.6966	73.6169	73.646	73.5921	73.5908	73.5911	73.6076	73.6248	73.587	73.6167	73.6001	73.5925	73.5852	73.5793	73.5834	73.5909	73.5849	73.5714	73.5861	73.5855	73.648	73.6776	73.6736	73.6754	73.8424	73.8103	73.7116	73.6868	73.7448	73.7098
Nitrospira defluvii ZN2 GCA_905220995.1	73.7392	73.6586	73.674	73.5434	73.6695	73.6496	73.6554	73.6382	73.6526	73.6421	73.629	73.75	73.7552	73.6937	73.6761	73.723	73.7444	73.7204	73.6276	73.7894	73.6913	73.6014	73.6914	73.6282	73.6869	73.6987	73.7287	73.6872	73.6955	73.7008	73.6809	73.6312	73.7166	73.6916	73.6423	73.6499	73.6457	73.672	73.656	73.6797	73.651	73.6244	73.7	73.8873	73.7854	73.7418	73.6409	73.741	73.7012
Nitrospira sp. UBA8978	73.8481	73.6612	73.6842	73.6049	73.6783	73.7154	73.6598	73.6367	73.6458	73.6322	73.6299	73.6989	73.6249	73.6629	73.6574	73.7099	73.6607	73.647	73.6434	73.7983	73.6259	73.6755	73.652	73.6395	73.6603	73.69	73.6817	73.6635	73.6822	73.8142	73.6497	73.6656	73.6608	73.6522	73.6665	73.6521	73.6804	73.702	73.7053	73.6918	73.6892	73.6893	73.7113	73.8351	73.8254	73.7618	73.6926	73.7348	73.7093
Nitrospira defluvii GCA_011525625.1	73.7388	73.6713	73.6716	73.5668	73.6826	73.6561	73.6598	73.6117	73.6287	73.6245	73.5998	73.6738	73.7004	73.6975	73.6969	73.7278	73.7251	73.736	73.6112	73.761	73.6594	73.6493	73.6328	73.5888	73.6423	73.6671	73.6624	73.6474	73.6474	73.668	73.6606	73.6097	73.6676	73.6614	73.6167	73.62	73.6132	73.6524	73.6427	73.6403	73.7016	73.6645	73.7199	73.8206	73.7887	73.7468	73.6566	73.7024	73.6961
Nitrospira sp. new MAG-288	73.7239	73.6522	73.638	73.6017	73.6089	73.6009	73.5982	73.5626	73.5651	73.5717	73.5596	73.6941	73.675	73.6561	73.6743	73.618	73.64	73.624	73.6179	73.657	73.623	73.5931	73.6567	73.6471	73.6437	73.6268	73.6453	73.6197	73.6308	73.6434	73.654	73.6625	73.6691	73.6611	73.6624	73.6628	73.6645	73.6852	73.6267	73.6522	73.6118	73.6105	73.6366	73.8149	73.7979	73.7337	73.6918	73.6525	73.6764
Nitrospira sp. MAG275	73.7364	73.6625	73.6323	73.607	73.6124	73.6123	73.6036	73.5632	73.5663	73.5724	73.5658	73.7196	73.6524	73.6681	73.6765	73.61	73.641	73.6321	73.5958	73.6556	73.6197	73.5934	73.6463	73.6434	73.6348	73.6204	73.6279	73.614	73.6164	73.6371	73.6496	73.6665	73.6678	73.66	73.6667	73.6669	73.6696	73.687	73.641	73.6595	73.6164	73.6215	73.6155	73.8079	73.7779	73.7277	73.6819	73.6681	73.6914
Nitrospira sp. KAN-bin3	73.7418	73.6871	73.631	73.5749	73.6081	73.6119	73.6199	73.5759	73.5907	73.5964	73.5713	73.7096	73.742	73.6768	73.7067	73.7011	73.6805	73.6968	73.6205	73.7123	73.6702	73.5841	73.6372	73.6137	73.6528	73.6419	73.6581	73.6299	73.6436	73.6428	73.6417	73.6194	73.6574	73.6497	73.6212	73.6307	73.639	73.6454	73.6059	73.6451	73.6383	73.6154	73.6449	73.8245	73.7254	73.7418	73.6824	73.6357	73.6621
Nitrospira sp. AMP-bin2	73.7079	73.6689	73.6128	73.5762	73.6119	73.6212	73.6257	73.5714	73.58	73.577	73.5682	73.7079	73.6464	73.6441	73.6497	73.6372	73.6526	73.6156	73.5956	73.639	73.6291	73.6174	73.6405	73.6361	73.6491	73.6214	73.6449	73.6334	73.652	73.6361	73.6484	73.6472	73.6613	73.6538	73.6493	73.6493	73.6531	73.6545	73.6044	73.6694	73.6425	73.6288	73.6164	73.7799	73.7529	73.7211	73.6523	73.694	73.7058
Nitrospira sp. TMP-bin2	73.7851	73.6317	73.5953	73.5827	73.6464	73.6501	73.6282	73.5835	73.5851	73.5786	73.5518	73.6631	73.6543	73.6137	73.5943	73.6449	73.6366	73.6081	73.6028	73.6689	73.6101	73.5779	73.6362	73.6306	73.6387	73.6311	73.6592	73.6187	73.6421	73.6645	73.6406	73.6263	73.6367	73.6353	73.6336	73.6443	73.651	73.6476	73.6099	73.654	73.6438	73.6548	73.6367	73.7712	73.7457	73.7148	73.6562	73.6608	73.7081
Nitrospira sp. CTRL-bin1	73.729	73.6791	73.635	73.5947	73.6459	73.6438	73.6428	73.6122	73.6172	73.6087	73.5879	73.7355	73.7134	73.675	73.6795	73.7017	73.7275	73.7015	73.6178	73.7209	73.6545	73.6025	73.6545	73.6206	73.6738	73.6732	73.6934	73.6665	73.6714	73.6737	73.686	73.6364	73.6921	73.6903	73.6447	73.6543	73.655	73.6288	73.6096	73.6546	73.634	73.6389	73.6199	73.7684	73.8094	73.708	73.6764	73.6413	73.6753
uncultured Nitrospira sp.RBC048	73.7441	73.6658	73.5985	73.6002	73.6221	73.6271	73.6133	73.619	73.6251	73.6222	73.6142	73.7682	73.6952	73.663	73.6518	73.6736	73.6864	73.6639	73.5749	73.6699	73.6245	73.5958	73.6385	73.6412	73.619	73.6577	73.63	73.6386	73.6292	73.6627	73.6307	73.6393	73.6216	73.6254	73.6432	73.6304	73.6278	73.6926	73.7011	73.6747	73.6356	73.6374	73.6218	73.7969	73.7768	73.7173	73.6179	73.6906	73.6721
Nitrospira sp. Go SlAct bin355	73.7247	73.6505	73.6348	73.5836	73.6109	73.6307	73.6141	73.587	73.5941	73.5932	73.6033	73.6173	73.5931	73.6266	73.6374	73.5882	73.5923	73.5895	73.5672	73.587	73.6319	73.6411	73.6022	73.6065	73.6486	73.6759	73.6638	73.6657	73.6594	73.681	73.6139	73.6084	73.6224	73.6259	73.6161	73.6108	73.6033	73.5687	73.5897	73.6854	73.6421	73.6427	73.6393	73.7478	73.7665	73.6521	73.6468	73.6903	73.6883
Nitrospira sp. Go Eff bin173	73.697	73.65	73.6602	73.5807	73.6361	73.6476	73.6299	73.6012	73.6167	73.6167	73.6111	73.6294	73.6089	73.6157	73.6196	73.6319	73.6357	73.6254	73.5645	73.6117	73.6438	73.6743	73.6226	73.6364	73.6492	73.6668	73.6743	73.6693	73.658	73.6857	73.6232	73.6198	73.6189	73.6261	73.6224	73.622	73.6175	73.6194	73.6006	73.68	73.6642	73.6507	73.6436	73.7682	73.7358	73.6824	73.6428	73.7248	73.7122
uncultured Nitrospira sp.RBC085	73.725	73.6528	73.6435	73.5795	73.5965	73.5894	73.5798	73.5924	73.6038	73.5899	73.5689	73.5831	73.6376	73.588	73.5912	73.605	73.6207	73.6044	73.5323	73.617	73.5896	73.6548	73.595	73.6015	73.6137	73.6313	73.6108	73.6102	73.5946	73.6255	73.5863	73.5937	73.6149	73.5937	73.5937	73.5918	73.5861	73.6278	73.6101	73.6582	73.695	73.6628	73.661	73.7532	73.8141	73.6895	73.6458	73.6678	73.6485
Nitrospira sp. new MAG-289	73.7765	73.7079	73.67	73.5596	73.7114	73.6816	73.702	73.6991	73.7123	73.6996	73.7066	73.7562	73.8885	73.8699	73.8583	73.8494	73.9078	73.8621	73.5489	73.9824	73.7309	73.6388	73.7268	73.6332	73.7282	73.7332	73.7231	73.7285	73.7426	73.7835	73.7542	73.6459	73.7357	73.7296	73.6388	73.6419	73.6453	73.7017	73.6614	73.7298	73.7357	73.6962	73.6906	73.815	73.8731	73.7181	73.6217	73.683	73.6615
Nitrospira sp. MAG79	73.7232	73.6982	73.63	73.5813	73.5846	73.5928	73.6176	73.5768	73.5797	73.5775	73.5685	73.6966	73.6964	73.6692	73.6661	73.6459	73.662	73.6407	73.6084	73.6835	73.6223	73.601	73.617	73.6144	73.6218	73.6475	73.6474	73.6428	73.6475	73.6415	73.6397	73.6282	73.6282	73.6283	73.6401	73.6296	73.6408	73.6844	73.6703	73.6716	73.646	73.6565	73.7285	73.7934	73.7904	73.6997	73.6351	73.6531	73.6885
Nitrospira defluvii GCA_000196815.1	73.778	73.7578	73.6739	73.5794	73.6804	73.6622	73.7211	73.6634	73.662	73.6489	73.6263	73.7327	73.8475	73.7901	73.8209	73.7803	73.823	73.8026	73.5886	73.8318	73.7847	73.6087	73.7503	73.6251	73.7274	73.7328	73.7395	73.7521	73.7471	73.7229	73.7581	73.6298	73.7556	73.7485	73.6447	73.6263	73.6343	73.6776	73.6771	73.6823	73.7051	73.668	73.7297	73.8178	73.8578	73.699	73.6243	73.6819	73.6977
Nitrospira sp. Gw SlAct bin176	73.7905	73.7268	73.7101	73.573	73.7354	73.7624	73.7121	73.7034	73.6982	73.6835	73.6474	73.7803	73.8909	73.8544	73.8739	73.8483	73.8345	73.8289	73.5291	73.9804	73.8277	73.6538	73.7534	73.6325	73.7083	73.6814	73.7019	73.7226	73.7144	73.7603	73.7278	73.6062	73.745	73.7217	73.6054	73.5885	73.6137	73.7007	73.7175	73.6948	73.7128	73.6563	73.7379	73.7914	73.8692	73.6908	73.6425	73.6225	73.6654
Nitrospira sp. GCA_016719745.1	73.7737	73.7086	73.6735	73.5712	73.6732	73.6819	73.6773	73.6833	73.6812	73.6697	73.6548	73.7348	73.8529	73.8293	73.8363	73.8105	73.8236	73.802	73.6024	73.8624	73.7633	73.6478	73.7209	73.6401	73.6979	73.6873	73.6774	73.7162	73.6736	73.733	73.724	73.606	73.7174	73.7054	73.6066	73.5902	73.5916	73.7359	73.7187	73.6957	73.7154	73.6666	73.7298	73.8042	73.8522	73.6993	73.6433	73.6425	73.6563
Nitrospira sp. Gw Bodden bin138	73.8332	73.6892	73.6661	73.5817	73.7089	73.7447	73.6781	73.6909	73.6908	73.689	73.653	73.771	73.9086	73.8653	73.8813	73.8779	73.8195	73.8247	73.6042	73.9907	73.8111	73.6594	73.7865	73.6681	73.7191	73.6946	73.7067	73.735	73.7008	73.7848	73.7318	73.6127	73.7479	73.7224	73.6196	73.5937	73.6099	73.7327	73.7254	73.6506	73.7173	73.6783	73.7592	73.7777	73.8891	73.7033	73.6482	73.6605	73.6907
Nitrospira sp. Gw Inlet bin198	73.715	73.6238	73.632	73.5848	73.6224	73.6314	73.6098	73.6088	73.6097	73.5965	73.5972	73.7082	73.6382	73.6434	73.6392	73.6103	73.6133	73.5938	73.5824	73.6608	73.6027	73.6576	73.6439	73.6593	73.5696	73.5673	73.5703	73.5742	73.5799	73.644	73.5964	73.6093	73.6044	73.5873	73.6067	73.5863	73.5947	73.6972	73.6938	73.6633	73.6438	73.628	73.6888	73.7937	73.8028	73.642	73.6314	73.598	73.651
Nitrospira sp. UBA667	73.8386	73.6672	73.6248	73.57	73.6465	73.697	73.6274	73.6155	73.6172	73.6163	73.6122	73.745	73.6809	73.6573	73.6517	73.7057	73.6578	73.6452	73.6255	73.8872	73.6134	73.6891	73.6531	73.6604	73.5725	73.5525	73.5581	73.5699	73.5815	73.7063	73.5991	73.6109	73.6045	73.6032	73.6091	73.5846	73.6082	73.7082	73.7001	73.6531	73.6753	73.6436	73.699	73.7459	73.8146	73.6559	73.6666	73.687	73.7132
Nitrospira sp. Gw Eff bin145	73.7885	73.7038	73.6932	73.5859	73.7439	73.7469	73.701	73.7178	73.7183	73.6969	73.6631	73.7688	73.9184	73.8864	73.891	73.8735	73.8397	73.8376	73.5513	74.0402	73.8022	73.6715	73.7431	73.6254	73.7395	73.7143	73.7138	73.7537	73.7233	73.8166	73.7597	73.6314	73.7713	73.7428	73.629	73.6051	73.63	73.7408	73.7312	73.6759	73.7194	73.6617	73.7382	73.7965	73.8748	73.718	73.6649	73.6373	73.647
Nitrospira sp. UW-LDO-02	73.8201	73.6917	73.6755	73.5572	73.6933	73.7307	73.687	73.6863	73.683	73.6736	73.6509	73.7959	73.8899	73.8437	73.8425	73.8227	73.8092	73.7715	73.5625	73.9478	73.7858	73.6709	73.724	73.6117	73.6987	73.6715	73.6987	73.7189	73.7168	73.7472	73.6963	73.6001	73.7133	73.7056	73.5979	73.5777	73.6012	73.7721	73.7535	73.7124	73.7187	73.6852	73.6981	73.8288	73.8794	73.7124	73.6596	73.6629	73.6667
Nitrospira sp. GCA_016711755.1	73.7858	73.7085	73.6697	73.5702	73.6666	73.6944	73.6816	73.6662	73.6685	73.6651	73.6386	73.7367	73.8242	73.8289	73.848	73.7683	73.7643	73.7734	73.5777	73.8554	73.7614	73.6546	73.7343	73.6513	73.697	73.6984	73.7087	73.7317	73.6934	73.7468	73.7141	73.6135	73.7381	73.7142	73.6186	73.5998	73.6019	73.7106	73.6755	73.6828	73.6935	73.64	73.7105	73.7956	73.8881	73.6634	73.61	73.6234	73.654
Nitrospira sp. GCA_016722315.1	73.773	73.7001	73.6862	73.5753	73.6655	73.6789	73.6841	73.6582	73.6629	73.6467	73.6463	73.7648	73.8374	73.8201	73.8407	73.7906	73.7759	73.8022	73.5843	73.841	73.7538	73.6688	73.7445	73.6521	73.7004	73.6584	73.6782	73.6998	73.6886	73.7217	73.7005	73.6078	73.7121	73.7028	73.606	73.5879	73.5931	73.7326	73.7023	73.667	73.7029	73.658	73.721	73.7859	73.8556	73.6764	73.6686	73.6707	73.707
Nitrospira sp. ND1	73.7661	73.6905	73.6837	73.581	73.6577	73.6718	73.6535	73.6631	73.6714	73.6647	73.6345	73.739	73.8307	73.84	73.8199	73.7777	73.8103	73.8047	73.5988	73.8782	73.7581	73.6577	73.767	73.6586	73.695	73.6859	73.6875	73.7208	73.6929	73.7224	73.718	73.615	73.7329	73.71	73.6128	73.5945	73.5991	73.7218	73.7114	73.6626	73.7211	73.6682	73.7793	73.7771	73.8713	73.6883	73.6578	73.6346	73.6883
Nitrospira sp. Gw SlPrim bin98	73.803	73.7134	73.6819	73.5745	73.7312	73.7399	73.695	73.699	73.7058	73.6859	73.6548	73.7506	73.9267	73.893	73.9006	73.8582	73.8173	73.8102	73.5748	73.9884	73.8038	73.6458	73.7816	73.6632	73.7072	73.6965	73.6876	73.7189	73.6954	73.7764	73.7286	73.5958	73.7412	73.7208	73.6078	73.5793	73.6113	73.7353	73.7083	73.6974	73.7244	73.6677	73.7602	73.7621	73.8864	73.7316	73.6462	73.6324	73.6749
Nitrospira sp. GCA_016706135.1	73.7814	73.6874	73.6848	73.5727	73.6705	73.6733	73.6835	73.6691	73.6691	73.6786	73.6641	73.7454	73.8832	73.7946	73.7958	73.7475	73.7437	73.7651	73.5801	73.8922	73.7679	73.6823	73.7509	73.6448	73.7239	73.6863	73.718	73.7318	73.722	73.7609	73.7201	73.6282	73.7493	73.7264	73.6271	73.6059	73.6064	73.7272	73.6942	73.6867	73.725	73.6811	73.744	73.7961	73.8719	73.6952	73.6339	73.647	73.6907
Nitrospira sp. GCA_016709365.1	73.7657	73.6913	73.6976	73.5689	73.6735	73.6879	73.6731	73.6648	73.6657	73.6763	73.6488	73.7388	73.8321	73.8281	73.8534	73.7776	73.7824	73.7694	73.5892	73.8637	73.769	73.6544	73.7471	73.6433	73.703	73.6901	73.6813	73.7204	73.6946	73.7363	73.7264	73.6191	73.7419	73.7143	73.6163	73.6025	73.6067	73.7208	73.7428	73.6722	73.7151	73.6658	73.7181	73.8	73.8813	73.673	73.6477	73.6516	73.6914
Nitrospira sp. UBA4129	73.7219	73.6196	73.6191	73.582	73.5994	73.6326	73.5987	73.5997	73.5946	73.5995	73.5976	73.6578	73.6477	73.6195	73.6193	73.6506	73.6454	73.6365	73.5931	73.7035	73.6255	73.6296	73.6129	73.5928	73.5975	73.5601	73.5757	73.5895	73.5882	73.7061	73.6012	73.5865	73.6164	73.6002	73.5794	73.5692	73.5775	73.6734	73.6622	73.6681	73.6556	73.6173	73.6328	73.7386	73.7565	73.6038	73.6236	73.6223	73.6102
Nitrospira sp. UBA10644	73.892	73.7035	73.6646	73.6364	73.6692	73.7288	73.6614	73.649	73.6471	73.6393	73.6476	73.6975	73.6695	73.6599	73.6298	73.6785	73.6255	73.6026	73.5852	73.8912	73.7003	73.7034	73.6822	73.6617	73.6369	73.5998	73.6098	73.6299	73.6374	73.8225	73.6504	73.6222	73.6545	73.6365	73.6214	73.6002	73.6364	73.7903	73.7741	73.7194	73.7209	73.6791	73.803	73.7654	73.8195	73.6583	73.7004	73.6482	73.6997
Nitrospira sp. Go SlAct bin422	73.795	73.6769	73.6702	73.5687	73.7122	73.7317	73.6904	73.694	73.697	73.6945	73.6611	73.7828	73.8905	73.8577	73.8751	73.8284	73.8279	73.8195	73.591	73.9563	73.7814	73.6498	73.7382	73.621	73.7048	73.6826	73.7058	73.7201	73.7074	73.7619	73.7202	73.6075	73.7263	73.7092	73.6115	73.5827	73.6022	73.7195	73.7095	73.6796	73.6973	73.6569	73.7301	73.7711	73.8813	73.6821	73.641	73.6518	73.6886
Nitrospira sp. Go Eff bin299	73.8134	73.6977	73.6793	73.5808	73.7016	73.7312	73.6863	73.6704	73.6803	73.6925	73.6684	73.7772	73.8995	73.8189	73.8294	73.8176	73.7909	73.7966	73.5651	73.9258	73.7973	73.6612	73.7482	73.6237	73.6925	73.6658	73.7063	73.721	73.7202	73.782	73.6992	73.6083	73.7357	73.7143	73.6133	73.5885	73.6089	73.7339	73.7169	73.7005	73.6812	73.6542	73.7427	73.7838	73.8994	73.6878	73.652	73.6399	73.6799
Nitrospira sp. KM1	73.7074	73.6814	73.6827	73.5674	73.6892	73.711	73.7064	73.6547	73.6462	73.6564	73.6268	73.7052	73.8079	73.7419	73.7756	73.7518	73.7917	73.7432	73.5182	73.7553	73.7483	73.6656	73.7502	73.6276	73.7181	73.6884	73.7032	73.7279	73.6929	73.7082	73.6971	73.5848	73.7057	73.7089	73.5883	73.6159	73.6064	73.6151	73.615	73.6492	73.6549	73.6322	73.7071	73.7577	73.8687	73.6211	73.6624	73.6931	73.6985
Nitrospira sp. CR1.3	73.7381	73.6924	73.6417	73.5685	73.6274	73.5752	73.5933	73.59	73.5983	73.601	73.5984	73.669	73.6306	73.6618	73.6859	73.6581	73.6752	73.6922	73.5596	73.6286	73.5763	73.6604	73.6073	73.5908	73.6402	73.6549	73.6578	73.6389	73.6146	73.6512	73.6523	73.6452	73.6464	73.6425	73.6339	73.6331	73.6256	73.6304	73.6624	73.6838	73.7047	73.6559	73.7208	73.8791	73.7741	73.7391	73.6838	73.6537	73.6602
Nitrospira japonica	73.7709	73.6975	73.6624	73.6107	73.7036	73.7322	73.7291	73.692	73.6865	73.7059	73.6555	73.7667	73.8775	73.8288	73.8743	73.8578	73.8763	73.855	73.5949	73.8685	73.7173	73.6223	73.7604	73.6181	73.756	73.758	73.7782	73.7577	73.7497	73.7492	73.7214	73.6275	73.7494	73.7432	73.6431	73.6284	73.6337	73.6301	73.6592	73.6512	73.6533	73.6397	73.6748	73.8268	73.9704	73.6915	73.6294	73.6668	73.6986
Nitrospira sp. UBA5699	73.8982	73.7248	73.6264	73.6415	73.6434	73.6537	73.6275	73.6255	73.6212	73.6298	73.6368	73.5981	73.6473	73.6553	73.6178	73.7243	73.6775	73.66	73.5704	73.6776	73.6321	73.6843	73.6435	73.6534	73.6944	73.668	73.6714	73.6719	73.6573	73.7609	73.656	73.6479	73.6448	73.6447	73.6459	73.6373	73.6469	73.652	73.6484	73.6903	73.7048	73.7148	73.7192	74.0153	74.1046	73.6422	73.6331	73.6373	73.6967
Nitrospirae bacterium REEB81	73.737	73.657	73.6543	73.5659	73.6144	73.6165	73.6024	73.5961	73.6011	73.5968	73.5693	73.7528	73.6824	73.7567	73.7101	73.7183	73.7237	73.7386	73.5435	73.7013	73.6496	73.6693	73.6199	73.5757	73.6504	73.6546	73.6608	73.6579	73.6645	73.6735	73.6356	73.5849	73.6434	73.6373	73.5981	73.5964	73.6065	73.6267	73.6359	73.6752	73.6811	73.6509	73.6747	73.8645	73.8537	73.7553	73.6409	73.6714	73.6624
Nitrospirae bacterium REEB55	73.6896	73.6445	73.6225	73.5482	73.589	73.572	73.5735	73.575	73.5691	73.5727	73.5428	73.7515	73.6853	73.7179	73.7103	73.7139	73.7171	73.6971	73.5488	73.7169	73.6323	73.6766	73.5886	73.5636	73.6329	73.623	73.6272	73.6264	73.6411	73.6451	73.6044	73.5688	73.6078	73.6146	73.5838	73.5819	73.5884	73.6706	73.6489	73.6444	73.6525	73.6502	73.6734	73.8635	73.8582	73.7966	73.6256	73.5783	73.6129
Nitrospira sp. P-RSF-IL-22	73.7611	73.7579	73.6939	73.5929	73.7438	73.6762	73.7155	73.6687	73.6771	73.6635	73.6292	73.6828	73.9531	73.8568	73.8735	73.8193	73.8679	73.8618	73.5363	73.9308	73.8008	73.6541	73.7707	73.6033	73.7787	73.7526	73.7612	73.8028	73.755	73.8096	73.7449	73.6154	73.783	73.7853	73.6313	73.6357	73.6385	73.6183	73.6147	73.616	73.6203	73.5905	73.7347	73.7939	73.9059	73.6666	73.6828	73.6192	73.6357
Nitrospira sp. RSF8	73.7705	73.6422	73.6212	73.6223	73.6738	73.674	73.6438	73.6185	73.6075	73.6073	73.5687	73.8028	73.7804	73.8383	73.8412	73.7972	73.7946	73.7668	73.6267	73.8959	73.6879	73.6561	73.6982	73.6439	73.748	73.7834	73.735	73.7265	73.7281	73.8526	73.6921	73.6478	73.7497	73.7437	73.6475	73.675	73.7185	73.6958	73.6515	73.6444	73.6395	73.6693	73.7104	73.7989	73.9144	73.7048	73.6064	73.6469	73.6466
Nitrospira sp. Bin 54 10	73.7169	73.7167	73.6189	73.5677	73.5979	73.5637	73.5742	73.5406	73.5425	73.544	73.5516	73.6055	73.6209	73.6319	73.6184	73.6057	73.6159	73.623	73.5652	73.6014	73.6532	73.625	73.6173	73.6168	73.6801	73.6614	73.6747	73.6687	73.6765	73.6884	73.6601	73.6203	73.6645	73.666	73.6396	73.665	73.6698	73.6837	73.6715	73.6505	73.5895	73.6139	73.6253	73.8489	73.8346	73.7084	73.6708	73.6342	73.6338
Nitrospiraceae bacterium F1-60-MAGs160	73.7864	73.7217	73.6853	73.5572	73.5644	73.5809	73.5884	73.5902	73.5982	73.6043	73.5763	73.7839	73.7163	73.6832	73.6714	73.73	73.701	73.7148	73.5072	73.6603	73.6437	73.7077	73.6022	73.6012	73.5969	73.5842	73.579	73.5755	73.5991	73.6309	73.6107	73.6142	73.6084	73.6114	73.6389	73.6081	73.5959	73.6439	73.5777	73.7936	73.713	73.679	73.6458	73.9022	73.8722	73.7461	73.6032	73.6789	73.6582
Nitrospiraceae bacterium F1-20-MAGs162	73.7346	73.7	73.6754	73.5322	73.6089	73.6448	73.6171	73.6131	73.6181	73.6303	73.5754	73.6757	73.6432	73.6489	73.6344	73.6653	73.6564	73.6586	73.5381	73.6046	73.6517	73.6387	73.6111	73.5833	73.5757	73.5738	73.5673	73.5683	73.5859	73.6142	73.6124	73.5936	73.5987	73.605	73.5977	73.5722	73.5736	73.6625	73.6264	73.7433	73.6987	73.6698	73.626	73.828	73.7929	73.7178	73.5849	73.5724	73.6083
Nitrospirae bacterium Baikal-G1	73.8389	73.7847	73.6933	73.5495	73.7843	73.8289	73.8071	73.7969	73.8059	73.8087	73.713	73.8482	74.0865	74.1099	74.0799	74.1214	74.0811	74.1308	73.5136	73.9515	73.9415	73.6423	73.8427	73.5728	73.8151	73.7797	73.7256	73.8232	73.7775	73.8316	73.8046	73.5955	73.8451	73.8239	73.5964	73.5708	73.577	73.7371	73.6734	73.8175	73.7164	73.6708	73.6227	73.9824	74.0526	73.7998	73.6631	73.6753	73.6912
Nitrospirae bacterium hypo.bin1	73.8685	73.7887	73.7383	73.5362	73.7466	73.7599	73.7404	73.733	73.734	73.7296	73.6663	73.847	74.0727	74.0464	74.0391	74.066	74.0304	74.1115	73.5204	74.008	73.8677	73.6815	73.8078	73.5736	73.8329	73.7879	73.7962	73.8389	73.8438	73.8616	73.8046	73.6204	73.831	73.8329	73.6258	73.6131	73.6076	73.7451	73.7088	73.7926	73.6778	73.6408	73.6871	73.9526	74.0201	73.8247	73.6757	73.7359	73.6405
Nitrospirae bacterium BD2	73.8449	73.7499	73.7031	73.5431	73.6939	73.7321	73.7121	73.7035	73.7168	73.7374	73.6615	73.786	74.0895	74.0273	74.0102	74.0126	74.036	74.0607	73.531	73.9478	73.8171	73.6708	73.7858	73.5854	73.8221	73.775	73.7541	73.8119	73.8067	73.8186	73.7972	73.62	73.8133	73.7727	73.624	73.6145	73.5972	73.7568	73.7006	73.7926	73.6793	73.6434	73.6483	73.9525	74.0159	73.7911	73.6298	73.726	73.639
Nitrospira sp. ON33M 5M Binsanity 131	73.8232	73.7507	73.6669	73.5296	73.6511	73.7064	73.6774	73.7024	73.7069	73.6871	73.6149	73.9099	73.927	73.8564	73.8986	73.9576	73.9644	73.9449	73.5388	73.8994	73.7933	73.6825	73.7344	73.5958	73.7531	73.7125	73.7404	73.7697	73.7764	73.7596	73.7072	73.6028	73.7643	73.7552	73.6128	73.5937	73.5774	73.7567	73.7009	73.7736	73.655	73.6697	73.6122	73.9398	73.9463	73.8136	73.6153	73.6848	73.6626
Nitrospira sp. SU08M 6M Binsanity 100	73.799	73.7523	73.6677	73.5268	73.6638	73.6923	73.6871	73.693	73.6952	73.7055	73.6297	73.8902	73.9325	73.9281	73.928	73.9836	74.0056	74.0022	73.5386	73.9037	73.7774	73.6975	73.708	73.5962	73.7524	73.7181	73.7227	73.7369	73.7554	73.7607	73.723	73.6023	73.7188	73.7252	73.6134	73.5945	73.5831	73.7468	73.704	73.7693	73.6237	73.6538	73.6256	73.9369	73.9812	73.8162	73.6279	73.7026	73.6838
Nitrospira sp. MC17 S15 bin99	73.8254	73.7804	73.6774	73.5441	73.6929	73.738	73.7263	73.7325	73.7454	73.7402	73.6506	73.8315	74.0536	73.9946	73.999	74.0775	74.0659	74.1468	73.5473	74.0134	73.8733	73.6942	73.8264	73.6087	73.8003	73.7524	73.7519	73.7906	73.779	73.8078	73.7804	73.5993	73.8116	73.7975	73.614	73.6006	73.5851	73.7671	73.7157	73.8277	73.6922	73.6388	73.6575	73.9947	74.014	73.7975	73.671	73.6919	73.6678
Nitrospira sp. MC14 S12 M CONCOCT 129	73.8681	73.7984	73.7219	73.5303	73.7608	73.7685	73.7711	73.7625	73.7734	73.7275	73.664	73.8875	74.0485	74.0219	74.0337	74.0846	74.1027	74.1471	73.5231	74.0298	73.867	73.6889	73.8274	73.6021	73.8178	73.7888	73.8371	73.8827	73.8663	73.8223	73.7935	73.6066	73.8553	73.8316	73.6178	73.5936	73.5834	73.771	73.716	73.7642	73.71	73.6718	73.6554	73.9313	73.9899	73.7945	73.6617	73.6914	73.6773
Nitrospira sp. MC9 S7 M Binsanity 088	73.8097	73.7465	73.6463	73.5368	73.6437	73.6733	73.646	73.6761	73.6797	73.6848	73.612	73.7845	73.8736	73.9218	73.9175	73.8898	73.9226	73.9056	73.5009	73.8244	73.7384	73.7059	73.7211	73.604	73.7351	73.7435	73.7311	73.7323	73.7666	73.7667	73.7388	73.6246	73.7382	73.7419	73.6384	73.6275	73.6098	73.7922	73.7226	73.7988	73.7295	73.6869	73.683	73.9898	73.9108	73.785	73.6716	73.7193	73.6742
Nitrospira sp. MC12 S10 M CONCOCT 025	73.808	73.7624	73.6968	73.5348	73.6865	73.7208	73.711	73.7195	73.7275	73.7246	73.6414	73.8814	74.0165	74.013	74.0147	74.0113	74.0393	74.0528	73.5464	74.0268	73.7944	73.6852	73.7766	73.6262	73.7964	73.7701	73.7566	73.7935	73.7851	73.8002	73.7571	73.6019	73.7635	73.7619	73.6177	73.6028	73.5884	73.7486	73.7075	73.7906	73.7069	73.6675	73.6755	73.973	74.0001	73.8258	73.6647	73.6834	73.6872
Nitrospiraceae bacterium WB-IL-04	73.6455	73.6751	73.6104	73.5618	73.6057	73.5959	73.5836	73.5745	73.572	73.5918	73.5846	73.6878	73.6175	73.6169	73.6222	73.6521	73.6983	73.732	73.6309	73.6579	73.6014	73.6006	73.6273	73.5932	73.6268	73.6223	73.6527	73.6483	73.6427	73.6502	73.6205	73.604	73.6384	73.632	73.5992	73.6027	73.6002	73.7048	73.7533	73.6587	73.6619	73.668	73.7208	73.7824	73.8006	73.6664	73.6366	73.6922	73.7046
Nitrospira sp. CG24E	73.7554	73.6544	73.5998	73.578	73.6198	73.6328	73.6101	73.6087	73.6103	73.6163	73.6064	73.6662	73.6751	73.6393	73.6219	73.7054	73.6656	73.6523	73.6294	73.7709	73.608	73.6137	73.6013	73.591	73.6053	73.6029	73.6089	73.6082	73.6056	73.6963	73.585	73.5884	73.5857	73.5859	73.5799	73.5711	73.6053	73.6886	73.798	73.6701	73.6619	73.6427	73.6632	73.8403	73.7686	73.6658	73.6666	73.7618	73.743
Nitrospirae bacterium L.E.N.18	73.6845	73.6701	73.6453	73.5663	73.6311	73.6444	73.6385	73.5977	73.6001	73.6013	73.5894	73.654	73.5958	73.6208	73.6101	73.6519	73.6783	73.6774	73.5762	73.6534	73.6063	73.5573	73.626	73.6054	73.626	73.6067	73.6208	73.6196	73.6426	73.6192	73.6261	73.5884	73.6168	73.6139	73.5914	73.58	73.5854	73.6755	73.6615	73.6087	73.6338	73.6377	73.7179	73.7338	73.7646	73.6551	73.6373	73.6692	73.6956
Nitrospirae bacterium GCA_016219645.1	73.6683	73.6045	73.619	73.5586	73.5977	73.6097	73.5893	73.5938	73.5895	73.5914	73.6037	73.6384	73.6806	73.6074	73.5881	73.6165	73.6578	73.6257	73.5932	73.6594	73.5841	73.6295	73.6111	73.5855	73.6212	73.6145	73.6247	73.6087	73.6258	73.6485	73.621	73.6176	73.6274	73.6034	73.6181	73.6116	73.621	73.6857	73.7082	73.6635	73.6517	73.6363	73.7195	73.7474	73.8022	73.7355	73.6315	73.6694	73.6486
Nitrospira sp. EFPC 84	73.6542	73.633	73.6197	73.5721	73.6036	73.6131	73.587	73.6171	73.6214	73.6452	73.6272	73.6648	73.6255	73.69	73.6712	73.6387	73.6554	73.6121	73.5721	73.6983	73.5948	73.6263	73.5953	73.5893	73.6392	73.6348	73.6279	73.6278	73.6244	73.6391	73.5933	73.5951	73.592	73.6	73.5979	73.5904	73.6032	73.6227	73.6326	73.6266	73.6897	73.6736	73.6815	73.6953	73.837	73.6864	73.5909	73.6434	73.6691
Nitrospira sp. palsa 1315	73.6662	73.6424	73.6362	73.617	73.629	73.5965	73.6095	73.5923	73.605	73.6079	73.6077	73.617	73.6018	73.6345	73.6476	73.6499	73.6629	73.6524	73.5857	73.6243	73.6109	73.5888	73.5985	73.5934	73.5974	73.5811	73.5948	73.6045	73.5844	73.6439	73.6116	73.6161	73.6235	73.6121	73.6164	73.617	73.6169	73.624	73.6412	73.6413	73.5949	73.5962	73.6443	73.7931	73.753	73.697	73.6063	73.575	73.5931
Nitrospira sp. palsa 1310	73.6706	73.6536	73.6144	73.5913	73.6238	73.6368	73.6312	73.6297	73.6313	73.6289	73.623	73.6674	73.6111	73.5952	73.5933	73.6272	73.6334	73.6355	73.5558	73.6349	73.6406	73.5933	73.6403	73.6187	73.6328	73.6054	73.6465	73.6455	73.6529	73.6896	73.6403	73.6273	73.6646	73.6592	73.6253	73.6369	73.6528	73.6772	73.6813	73.6596	73.6209	73.6231	73.6663	73.8288	73.8331	73.7456	73.6244	73.638	73.6501
Nitrospiraceae bacterium 3 4 m bin12	73.7391	73.6592	73.6804	73.5686	73.593	73.5868	73.5671	73.5778	73.5823	73.5959	73.5837	73.6793	73.6038	73.6887	73.6492	73.671	73.6903	73.7004	73.5399	73.6265	73.5792	73.5801	73.6562	73.6512	73.6181	73.5943	73.6042	73.6082	73.5987	73.5912	73.626	73.6119	73.6211	73.6266	73.6134	73.614	73.6167	73.6522	73.6682	73.6769	73.6674	73.6366	73.6949	73.8034	73.8171	73.6849	73.7037	73.7235	73.6694
Nitrospira sp. RCB	73.7129	73.6886	73.6735	73.5822	73.5981	73.5882	73.5717	73.5736	73.5742	73.5723	73.5935	73.7652	73.6578	73.6992	73.6906	73.6756	73.6909	73.7054	73.5859	73.6908	73.5602	73.6093	73.6485	73.64	73.5865	73.5921	73.5789	73.6037	73.589	73.6061	73.6405	73.6456	73.6399	73.6264	73.6314	73.6328	73.636	73.6185	73.6378	73.6073	73.6294	73.6252	73.6787	73.8177	73.7729	73.6625	73.67	73.6678	73.6217
Nitrospirae bacterium NS9	73.7275	73.6931	73.6156	73.6028	73.6482	73.6221	73.6053	73.6016	73.6112	73.6085	73.576	73.6853	73.6321	73.6256	73.6058	73.6951	73.7141	73.6843	73.5651	73.6651	73.6283	73.5834	73.6377	73.6258	73.581	73.5707	73.573	73.5726	73.5891	73.6214	73.5804	73.5831	73.6006	73.5886	73.576	73.5754	73.5905	73.6635	73.6518	73.634	73.6101	73.5972	73.6443	73.8418	73.8329	73.7521	73.6408	73.7133	73.6785
Nitrospirae bacterium NS10	73.7087	73.689	73.657	73.5813	73.7095	73.6727	73.6782	73.6485	73.649	73.6312	73.6032	73.7076	73.7613	73.7558	73.765	73.7728	73.8113	73.823	73.5718	73.7729	73.7203	73.599	73.7366	73.6157	73.7242	73.6982	73.7028	73.7274	73.7179	73.6791	73.7175	73.6163	73.7153	73.6852	73.6143	73.6051	73.612	73.6262	73.6281	73.6913	73.6309	73.6466	73.5893	73.8028	73.9231	73.6801	73.6291	73.5716	73.5849
Nitrospira sp. WB-IL-16	73.6912	73.6542	73.6225	73.6047	73.5706	73.5742	73.5635	73.5831	73.5895	73.5953	73.5877	73.7123	73.6175	73.6626	73.6359	73.684	73.7	73.6933	73.5266	73.6297	73.5878	73.6372	73.5859	73.5888	73.5815	73.5837	73.572	73.5585	73.6033	73.5814	73.5588	73.5517	73.5697	73.5695	73.5576	73.5455	73.5546	73.624	73.6328	73.6732	73.6422	73.6892	73.689	73.7854	73.8513	73.7349	73.6074	73.7324	73.7531
Nitrospira sp. RSF3	73.7165	73.6354	73.6133	73.5742	73.5919	73.6019	73.5758	73.5881	73.5971	73.6069	73.5814	73.6565	73.6337	73.6508	73.6223	73.7054	73.6966	73.6925	73.5706	73.7379	73.5979	73.6285	73.6017	73.6007	73.5869	73.5859	73.5806	73.5683	73.6081	73.6302	73.5904	73.5722	73.5994	73.598	73.5877	73.5721	73.5865	73.6633	73.639	73.7094	73.6503	73.6944	73.6812	73.8001	73.8486	73.7023	73.6469	73.759	73.7604
Nitrospira sp. RSF7	73.8532	73.7336	73.6401	73.5768	73.6115	73.6351	73.5979	73.5892	73.5914	73.5931	73.5838	73.6837	73.7137	73.6142	73.5976	73.6312	73.6501	73.6783	73.6219	73.7119	73.629	73.5727	73.6044	73.5946	73.566	73.5494	73.5408	73.5461	73.5744	73.6441	73.5876	73.5784	73.582	73.5869	73.5645	73.5648	73.5912	73.6565	73.6417	73.7013	73.5656	73.5615	73.6878	73.7916	73.8829	73.705	73.6352	73.5849	73.6532
Nitrospira sp. CG24C	73.8314	73.735	73.6375	73.5858	73.6096	73.6132	73.5731	73.5721	73.5771	73.5912	73.5635	73.6697	73.7227	73.6767	73.6837	73.7297	73.7014	73.7115	73.644	73.7489	73.6317	73.603	73.607	73.6	73.5948	73.5752	73.5764	73.5915	73.6003	73.6995	73.5858	73.5901	73.5836	73.5839	73.5813	73.5697	73.6079	73.6431	73.6544	73.7118	73.6016	73.5912	73.678	73.7848	73.8489	73.6804	73.6801	73.6501	73.7094
Nitrospirae bacterium GCA_016200355.1	73.6977	73.6711	73.6195	73.556	73.5947	73.6054	73.5987	73.5809	73.573	73.5893	73.5763	73.6686	73.6166	73.6529	73.6486	73.6785	73.6911	73.6879	73.561	73.6296	73.5902	73.5813	73.6571	73.6581	73.686	73.6381	73.6426	73.6432	73.6473	73.6493	73.6284	73.6355	73.6375	73.6416	73.6401	73.6307	73.6451	73.6641	73.6618	74.2454	73.7924	73.7531	73.6791	73.9137	73.7576	73.7047	73.6619	73.7148	73.6972
Nitrospira sp. RSF48	73.8544	73.7142	73.6494	73.6141	73.6196	73.6866	73.6375	73.6031	73.5865	73.5926	73.5888	73.6567	73.6663	73.6727	73.642	73.6523	73.6522	73.6366	73.54	73.7331	73.6482	73.6492	73.6468	73.642	73.6306	73.6182	73.6359	73.6332	73.6414	73.7518	73.5854	73.6114	73.5992	73.611	73.5934	73.6034	73.6167	73.6277	73.6463	73.6306	73.6838	73.6626	73.6081	73.7412	73.7304	73.6691	73.638	73.6663	73.6453
Nitrospiraceae bacterium metabat2.72	73.6647	73.6477	73.5907	73.5332	73.6251	73.6302	73.6356	73.5953	73.5958	73.5961	73.6008	73.6098	73.7102	73.701	73.6941	73.6809	73.6931	73.7594	73.5365	73.6641	73.6131	73.5654	73.6531	73.6239	73.6238	73.6472	73.6288	73.6487	73.6616	73.6548	73.6782	73.6222	73.6981	73.6867	73.628	73.654	73.6561	73.5606	73.5621	73.6291	73.6763	73.6065	73.6476	73.787	73.7373	73.6673	73.6095	73.655	73.589
Nitrospiraceae bacterium ES-bin-41	73.7146	73.6557	73.6209	73.5523	73.6059	73.6139	73.6057	73.5901	73.5955	73.6091	73.5865	73.7175	73.7141	73.7184	73.7288	73.7233	73.7589	73.7485	73.5679	73.7439	73.6421	73.6258	73.6854	73.6335	73.6487	73.6409	73.6746	73.6889	73.6507	73.6502	73.6713	73.6216	73.6826	73.664	73.628	73.628	73.6245	73.5591	73.6067	73.6136	73.669	73.6486	73.6114	73.8115	73.7998	73.6512	73.7038	73.5883	73.634
Nitrospira sp. RSF6	73.7739	73.6425	73.6078	73.5859	73.6228	73.6779	73.634	73.6115	73.6075	73.6256	73.5795	73.668	73.6207	73.6172	73.6213	73.6996	73.6911	73.6743	73.6407	73.7896	73.5924	73.6244	73.5814	73.5892	73.6207	73.6009	73.6282	73.6376	73.6235	73.7088	73.5947	73.6058	73.6157	73.605	73.6061	73.5833	73.625	73.652	73.6685	73.6531	73.6218	73.6168	73.6515	73.774	73.739	73.662	73.6519	73.6208	73.6429
Nitrospira sp. RSF11	73.7579	73.6153	73.6163	73.6102	73.6155	73.6541	73.6075	73.5904	73.5932	73.5934	73.5778	73.7267	73.6528	73.6729	73.6515	73.7212	73.7124	73.6941	73.5884	73.7163	73.6248	73.6021	73.5755	73.5547	73.6285	73.6014	73.6125	73.6211	73.615	73.6977	73.618	73.5921	73.6052	73.6119	73.6091	73.5819	73.6229	73.6251	73.6224	73.6763	73.6112	73.6252	73.7428	73.7524	73.7107	73.6257	73.6464	73.6481	73.6606
Nitrospira sp. CG24A	73.7434	73.6673	73.6138	73.5786	73.6432	73.6242	73.6294	73.6542	73.6509	73.63	73.5879	73.7213	73.7438	73.71	73.7036	73.7073	73.7256	73.7142	73.6278	73.7669	73.6617	73.6216	73.6255	73.5504	73.633	73.6331	73.6304	73.6528	73.6329	73.7124	73.6321	73.5768	73.6545	73.6523	73.5841	73.5709	73.5763	73.6129	73.5933	73.6672	73.6431	73.6227	73.6306	73.7797	73.7357	73.6752	73.6629	73.692	73.7009
Nitrospira sp. UBA6493	73.6948	73.7114	73.6207	73.62	73.5948	73.6076	73.5763	73.5791	73.5884	73.5824	73.566	73.5768	73.6052	73.5814	73.5489	73.6095	73.6107	73.6019	73.5799	73.6038	73.6549	73.6656	73.624	73.6267	73.6739	73.6129	73.6421	73.6288	73.6548	73.6734	73.6277	73.6304	73.646	73.6294	73.632	73.6362	73.6504	73.6008	73.583	73.6684	73.6496	73.6612	73.6748	73.8365	73.8788	73.6574	73.6131	73.6768	73.7265
Nitrospira sp. UBA6488	73.717	73.7216	73.6465	73.5965	73.6084	73.6228	73.5927	73.5888	73.6004	73.6041	73.5903	73.6659	73.6347	73.6408	73.62	73.6378	73.6425	73.6267	73.5303	73.6531	73.638	73.6816	73.6582	73.6542	73.6955	73.6333	73.6702	73.653	73.6782	73.6877	73.6382	73.6219	73.6587	73.6448	73.6297	73.6324	73.6412	73.5997	73.5821	73.6756	73.68	73.6907	73.6405	73.8172	73.8768	73.6381	73.6312	73.6761	73.6889
Nitrospiraceae bacterium AM 1104	73.7492	73.6466	73.6332	73.5502	73.5822	73.5737	73.5644	73.5987	73.5881	73.5898	73.5857	73.722	73.6041	73.6857	73.6848	73.6151	73.6387	73.6174	73.6447	73.6434	73.5927	73.6323	73.5934	73.593	73.6294	73.6142	73.6474	73.6016	73.6561	73.6647	73.6528	73.6428	73.6576	73.6353	73.6577	73.6532	73.6461	73.6649	73.6468	73.7241	73.6919	73.6683	73.6788	73.857	73.8819	73.628	73.6808	73.6332	73.6416
Nitrospira lenta BS10	73.7805	73.7328	73.6852	73.5767	73.6941	73.6612	73.6696	73.6511	73.6466	73.6386	73.6336	73.7028	73.8134	73.7813	73.7646	73.7731	73.7391	73.7709	73.5936	73.7867	73.7122	73.6362	73.7545	73.6313	73.7714	73.7431	73.7639	73.7704	73.7574	73.7446	73.717	73.5903	73.7429	73.723	73.5956	73.5974	73.6055	73.6644	73.6571	73.6769	73.6449	73.6222	73.7577	73.8297	73.9227	73.7154	73.6975	73.6104	73.6174
Nitrospira sp. WB-IL-20	73.7221	73.6672	73.6405	73.5666	73.6098	73.6019	73.588	73.6303	73.6449	73.6375	73.5891	73.7059	73.6548	73.6313	73.6099	73.6502	73.6353	73.6196	73.6007	73.6324	73.56	73.657	73.6478	73.652	73.5759	73.5534	73.5668	73.5623	73.5712	73.5964	73.582	73.574	73.6046	73.5822	73.5869	73.6015	73.6006	73.5857	73.6459	73.6094	73.6581	73.6384	73.711	73.8023	73.8511	73.6635	73.6169	73.6235	73.637
Nitrospira sp. ST-bin5	73.7431	73.6459	73.6446	73.5799	73.635	73.6468	73.6478	73.5878	73.5898	73.5987	73.6006	73.679	73.6829	73.6303	73.6541	73.645	73.6274	73.6224	73.5216	73.6483	73.618	73.6787	73.6479	73.633	73.6353	73.6274	73.6253	73.6094	73.6337	73.6987	73.6674	73.6803	73.6668	73.6643	73.6883	73.6795	73.6766	73.6174	73.6889	73.6504	73.6879	73.6842	73.6872	73.8299	73.8043	73.6565	73.6375	73.6331	73.6365
Nitrospira sp. MAG137	73.711	73.7021	73.6192	73.5859	73.645	73.643	73.6432	73.6291	73.639	73.6283	73.6328	73.5933	73.6615	73.6738	73.6851	73.6633	73.6765	73.6407	73.5594	73.6542	73.6521	73.6793	73.6715	73.617	73.6403	73.6338	73.6443	73.6261	73.6525	73.6685	73.6623	73.6294	73.6651	73.6771	73.6347	73.6192	73.6223	73.6422	73.6278	73.6716	73.6896	73.6717	73.6967	73.7785	73.8861	73.6255	73.6531	73.6554	73.6609
Nitrospira sp. RSF13	73.7798	73.7094	73.5833	73.5606	73.6151	73.6421	73.6014	73.6461	73.6476	73.6358	73.6265	73.6728	73.6424	73.5991	73.611	73.6342	73.5834	73.6051	73.6064	73.7243	73.623	73.6859	73.6456	73.6258	73.6301	73.5804	73.604	73.6076	73.6268	73.6615	73.59	73.5766	73.6062	73.5945	73.5814	73.5745	73.5889	73.6244	73.6906	73.6412	73.6841	73.6805	73.7509	73.8088	73.8507	73.6773	73.6677	73.6463	73.6741
Nitrospira sp. CG24D	73.7698	73.7169	73.5924	73.5751	73.6288	73.6242	73.6102	73.6267	73.634	73.6331	73.6019	73.7341	73.6198	73.605	73.6103	73.6458	73.5882	73.6167	73.6525	73.684	73.5896	73.7051	73.6362	73.6353	73.6321	73.6276	73.6435	73.6266	73.672	73.6868	73.6142	73.5988	73.6207	73.6114	73.602	73.6037	73.6298	73.609	73.6295	73.6581	73.7283	73.7154	73.7737	73.7921	73.844	73.677	73.6536	73.6405	73.6469
Nitrospiraceae bacterium AM 1312	73.8476	73.7823	73.6178	73.6047	73.5759	73.5836	73.5747	73.5849	73.5921	73.5939	73.588	73.7059	73.6701	73.7318	73.7532	73.7738	73.7623	73.7771	73.5512	73.7249	73.5845	73.6803	73.6508	73.6325	73.621	73.6081	73.623	73.6349	73.6362	73.6406	73.6175	73.6342	73.6194	73.5994	73.6441	73.617	73.6172	73.6464	73.6108	73.7412	73.6358	73.6283	73.7477	73.997	74.108	73.7198	73.6599	73.7465	73.6952
Nitrospira moscoviensis NSP M-1	73.8595	73.7665	73.7221	73.5716	73.6765	73.6821	73.6783	73.6555	73.6636	73.6573	73.633	73.7925	73.8376	73.8187	73.8307	73.8385	73.7959	73.7819	73.5551	73.8277	73.7372	73.6322	73.8037	73.6861	73.7557	73.7471	73.7815	73.7892	73.7716	73.7718	73.7572	73.6638	73.7723	73.7646	73.6716	73.6762	73.6734	73.6569	73.6283	73.6572	73.6814	73.6507	73.7487	74.0196	74.2045	73.7302	73.7131	73.6426	73.6922
Nitrospiraceae bacterium F1-60-MAGs112	73.6495	73.6614	73.718	73.5598	73.5988	73.6009	73.5994	73.5902	73.609	73.5988	73.5877	73.7257	73.6539	73.6944	73.6983	73.66	73.7088	73.6643	73.5295	73.6227	73.5797	73.6762	73.5922	73.5831	73.5892	73.5755	73.606	73.6075	73.6195	73.5841	73.5619	73.5711	73.5919	73.5863	73.5713	73.5725	73.5719	73.6657	73.6722	73.6791	73.6842	73.6781	73.6549	73.8017	73.7601	73.7592	73.6344	73.7549	73.7447
Nitrospira sp. SG-bin2	73.7197	73.6743	73.6418	73.5701	73.5947	73.6204	73.5819	73.579	73.586	73.5821	73.5923	73.6702	73.6315	73.6132	73.5717	73.6588	73.6494	73.6319	73.5439	73.6553	73.6061	73.6419	73.6434	73.624	73.6392	73.6171	73.6293	73.6356	73.6284	73.6707	73.628	73.6231	73.6335	73.6414	73.6335	73.6138	73.6226	73.64	73.6423	73.6134	73.6651	73.6703	73.653	73.7476	73.8	73.7707	73.6368	73.6871	73.6272
Nitrospira sp. YR-XLJ-3	73.7856	73.6682	73.6458	73.5815	73.6689	73.6954	73.6343	73.6168	73.613	73.632	73.6198	73.6649	73.6519	73.6248	73.602	73.6966	73.6622	73.6768	73.6227	73.7583	73.587	73.6233	73.6613	73.6429	73.6506	73.6662	73.665	73.6666	73.6821	73.7557	73.6621	73.6737	73.6666	73.676	73.6741	73.6547	73.6948	73.7008	73.7196	73.6193	73.6852	73.702	73.6486	73.7695	73.8361	73.7738	73.63	73.6582	73.6509
Nitrospira sp. ST-bin4	73.8202	73.6588	73.6643	73.6106	73.6401	73.655	73.6096	73.5982	73.5982	73.5964	73.588	73.6788	73.6064	73.6151	73.5913	73.7021	73.6587	73.6781	73.5741	73.6581	73.5905	73.6479	73.6078	73.5911	73.6326	73.6262	73.6431	73.6221	73.6469	73.6865	73.6125	73.636	73.6335	73.6181	73.6264	73.5993	73.6273	73.6757	73.6812	73.6155	73.6453	73.6389	73.6498	73.7438	73.8062	73.7499	73.6044	73.6683	73.6415
Nitrospira sp. YR-JJ	73.8924	73.7454	73.6621	73.5914	73.666	73.7178	73.6281	73.6587	73.6372	73.6336	73.5977	73.7293	73.7042	73.7003	73.6832	73.7041	73.6994	73.6485	73.6209	73.7812	73.6583	73.682	73.6263	73.6162	73.6023	73.6294	73.6392	73.652	73.6584	73.808	73.6196	73.6389	73.6185	73.6192	73.6319	73.6192	73.6514	73.6779	73.6343	73.6727	73.6905	73.6691	73.6503	73.7946	73.8899	73.7005	73.6543	73.6431	73.6371
Nitrospira sp. YR-WHU	73.8513	73.7265	73.7122	73.6314	73.6298	73.6735	73.6286	73.622	73.6215	73.6174	73.6115	73.7222	73.7261	73.7228	73.7097	73.7575	73.7254	73.7133	73.6574	73.7423	73.6555	73.7078	73.6375	73.6315	73.6197	73.6673	73.6685	73.6632	73.6748	73.7966	73.6602	73.6682	73.6754	73.6627	73.6744	73.6613	73.6652	73.7188	73.7066	73.7096	73.7115	73.705	73.7099	73.7914	73.8539	73.8121	73.6774	73.6535	73.6146
Nitrospira sp. YR-XLD	73.7978	73.7153	73.6731	73.5935	73.6235	73.6714	73.6253	73.6527	73.6469	73.64	73.649	73.6933	73.6208	73.5858	73.5768	73.6806	73.6452	73.6112	73.5569	73.6895	73.6135	73.6845	73.6348	73.6305	73.6194	73.621	73.6397	73.6401	73.6266	73.7332	73.6133	73.6194	73.614	73.6104	73.6239	73.6058	73.6322	73.6734	73.6618	73.712	73.7228	73.7315	73.6816	73.8193	73.7724	73.7479	73.6637	73.6348	73.6678
Nitrospira sp. YR-XJB	73.8603	73.7172	73.6887	73.6092	73.6587	73.7215	73.6707	73.6651	73.6646	73.6611	73.6716	73.6792	73.6467	73.6464	73.6451	73.7092	73.6659	73.6541	73.5863	73.6963	73.6257	73.6618	73.6358	73.6355	73.6312	73.6175	73.6355	73.6291	73.6486	73.811	73.6416	73.6569	73.6325	73.6326	73.6524	73.6335	73.6616	73.6848	73.6702	73.6619	73.7117	73.707	73.6897	73.8343	73.7486	73.7797	73.6779	73.627	73.6398
Nitrospira sp. YR-PS	73.8477	73.7355	73.6862	73.6056	73.6281	73.6984	73.6266	73.6632	73.6487	73.6514	73.668	73.7373	73.6963	73.657	73.641	73.7509	73.7296	73.6989	73.5982	73.7275	73.6261	73.6998	73.6433	73.6408	73.6228	73.6202	73.6246	73.6181	73.6207	73.7803	73.6128	73.6322	73.6191	73.6088	73.6285	73.6209	73.6326	73.6469	73.6386	73.6631	73.7345	73.7319	73.6718	73.8139	73.7187	73.7465	73.7123	73.6868	73.6641
Nitrospira sp. M DeepCast 65m mx 150	73.872	73.8027	73.7557	73.535	73.7164	73.7415	73.7193	73.6773	73.6826	73.6617	73.6261	73.7588	73.8913	73.9505	73.9609	73.8961	73.9222	73.9192	73.5528	73.9026	73.8467	73.6731	73.825	73.6644	73.7823	73.7601	73.7712	73.7945	73.7899	73.79	73.816	73.6715	73.8379	73.8605	73.6758	73.6816	73.6816	73.6129	73.6021	73.6808	73.6826	73.6476	73.6792	73.7948	73.8674	73.7516	73.6799	73.6989	73.6698
Nitrospira sp. M DeepCast 50m m2 151	73.8385	73.7153	73.7424	73.6014	73.7884	73.7675	73.7881	73.7522	73.7539	73.6969	73.657	73.8603	73.9822	73.9993	74.0617	73.9785	74.0126	74.0159	73.5942	73.9686	73.94	73.6268	73.8108	73.6002	73.8784	73.8628	73.8605	73.9145	73.8868	73.8863	73.8232	73.6225	73.8852	73.858	73.6403	73.6404	73.6365	73.6229	73.5998	73.7116	73.7642	73.7563	73.7048	73.761	73.9251	73.8628	73.6812	73.832	73.8137
Nitrospira sp. YR-LS	73.8371	73.6761	73.6267	73.5974	73.6782	73.6768	73.6446	73.6593	73.6668	73.6464	73.6491	73.6702	73.6432	73.6422	73.6306	73.6971	73.6663	73.6276	73.5909	73.6977	73.596	73.591	73.6184	73.6291	73.6344	73.6219	73.6409	73.624	73.6383	73.7076	73.6106	73.6239	73.6181	73.6135	73.6214	73.6172	73.6356	73.6627	73.7038	73.6912	73.6977	73.7211	73.652	73.8258	73.8868	73.6829	73.6855	73.6916	73.6891
Nitrospira sp. YR-XLJ-2	73.6794	73.6588	73.6098	73.6019	73.5805	73.5762	73.5802	73.5897	73.5993	73.5843	73.5932	73.5689	73.6005	73.6204	73.6176	73.613	73.6114	73.6021	73.5757	73.6146	73.6318	73.629	73.5512	73.5385	73.5735	73.5793	73.5599	73.5898	73.5809	73.5631	73.5676	73.558	73.5627	73.5585	73.5626	73.5503	73.5591	73.6385	73.6251	73.6352	73.701	73.7151	73.6387	73.8143	73.9332	73.6898	73.6713	73.7393	73.7004
Nitrospira sp. UBA2082	73.7808	73.6628	73.6217	73.5947	73.6036	73.6129	73.5715	73.6264	73.6171	73.6253	73.6213	73.6647	73.594	73.5853	73.5741	73.6653	73.6127	73.6199	73.5537	73.656	73.5966	73.6168	73.6433	73.6343	73.6292	73.6284	73.6354	73.6179	73.6258	73.6797	73.6108	73.6209	73.6127	73.6131	73.6151	73.6192	73.6288	73.6559	73.7005	73.6978	73.6505	73.6741	73.7033	73.8643	73.847	73.7118	73.619	73.7151	73.6996
Nitrospira sp. UBA6909	73.7432	73.6357	73.6458	73.5583	73.6096	73.6597	73.5984	73.5684	73.5733	73.5763	73.5875	73.748	73.6481	73.6251	73.6041	73.7258	73.6741	73.6693	73.5548	73.7094	73.6191	73.6742	73.6286	73.6503	73.63	73.6473	73.6453	73.6394	73.6396	73.7251	73.6274	73.6323	73.6425	73.6125	73.624	73.624	73.6608	73.6304	73.6276	73.5664	73.608	73.596	73.6956	73.7424	73.7841	73.7137	73.7088	73.7295	73.7097
Candidatus Nitrospira inopinata	73.8013	73.7524	73.7148	73.5466	73.7209	73.7314	73.7221	73.7115	73.7289	73.7078	73.6489	73.8307	73.9526	73.9351	73.9384	73.8948	73.9035	73.9099	73.6548	73.9667	73.7409	73.67	73.7477	73.6139	73.7619	73.7251	73.7585	73.7785	73.7659	73.783	73.7081	73.6139	73.7657	73.7485	73.6235	73.623	73.6323	73.6815	73.7132	73.7114	73.7493	73.7192	73.6727	73.8841	73.9817	73.7597	73.7213	73.8135	73.7967
Nitrospirae bacterium GCA_016195505.1	73.7202	73.6835	73.717	73.5359	73.6369	73.636	73.6362	73.5751	73.5872	73.5966	73.582	73.7164	73.7058	73.6781	73.6126	73.6918	73.6965	73.6721	73.5506	73.641	73.6305	73.6099	73.6219	73.6118	73.6534	73.629	73.6675	73.628	73.6409	73.6376	73.5935	73.6026	73.6013	73.5927	73.597	73.5941	73.5939	73.6661	73.6379	73.6743	73.6504	73.6621	73.6607	73.8117	73.8321	73.8107	73.6551	73.716	73.6465
Nitrospira sp. RCA	73.7366	73.7194	73.655	73.5407	73.6265	73.6176	73.6148	73.5946	73.6021	73.5991	73.5576	73.6746	73.6501	73.6885	73.71	73.7245	73.701	73.6889	73.5628	73.6921	73.6713	73.584	73.6211	73.5931	73.6549	73.6357	73.6619	73.6327	73.6541	73.6889	73.632	73.5919	73.6418	73.6352	73.596	73.5984	73.5877	73.6397	73.6605	73.6688	73.7655	73.7441	73.7607	73.9121	73.859	73.7703	73.6991	73.746	73.6691
Nitrospira sp. DS176	73.719	73.6466	73.6499	73.568	73.6654	73.6341	73.6603	73.651	73.649	73.6408	73.6185	73.6319	73.6729	73.676	73.6553	73.7001	73.6705	73.6786	73.5467	73.6979	73.6473	73.6095	73.6963	73.6281	73.6518	73.6544	73.6563	73.6744	73.6813	73.6794	73.6443	73.6106	73.6512	73.6459	73.6264	73.6148	73.6184	73.6895	73.6775	73.6236	73.6625	73.6836	73.7095	73.8649	73.7297	73.7288	73.7026	73.606	73.668
Nitrospira sp. odPetCras1	73.8072	73.6954	73.7101	73.5669	73.7109	73.7081	73.7349	73.7095	73.7302	73.7292	73.6901	73.7902	73.8703	73.8813	73.8805	73.9171	73.9003	73.8894	73.5936	73.8914	73.7896	73.6291	73.8097	73.6296	73.7705	73.7622	73.764	73.7965	73.7587	73.7727	73.7184	73.5681	73.7615	73.7519	73.6077	73.5989	73.5792	73.7285	73.7389	73.6071	73.7546	73.6916	73.7732	73.7887	73.9263	73.8007	73.689	73.6376	73.6575
Nitrospira sp. GCA_016715825.1	73.7278	73.7298	73.6683	73.5818	73.7076	73.7226	73.6859	73.6581	73.6709	73.6473	73.6225	73.7415	73.8179	73.8075	73.8094	73.81	73.8044	73.8023	73.6229	73.8103	73.7663	73.6523	73.7374	73.6145	73.7398	73.7077	73.7122	73.7169	73.7211	73.7313	73.7626	73.6484	73.7636	73.7597	73.6505	73.6331	73.6498	73.6384	73.7182	73.6729	73.7025	73.6729	73.6479	73.7146	73.7529	73.7218	73.6679	73.6753	73.6532
uncultured Nitrospira sp.RBC083	73.7139	73.688	73.6067	73.573	73.6745	73.6934	73.6388	73.682	73.6723	73.6677	73.6584	73.6087	73.6879	73.6984	73.7192	73.6991	73.7107	73.6831	73.6085	73.8303	73.6433	73.6409	73.6589	73.5933	73.6478	73.6879	73.7055	73.7092	73.6836	73.7208	73.6577	73.6353	73.6808	73.661	73.6202	73.615	73.6201	73.5898	73.6484	73.619	73.7223	73.7131	73.7242	73.7116	73.7565	73.7016	73.7103	73.8148	73.7789
Nitrospira sp. SU 4 4	73.6854	73.6595	73.7014	73.566	73.6123	73.6192	73.5902	73.6927	73.6248	73.6152	73.5984	73.7123	73.7895	73.8013	73.7863	73.7501	73.8232	73.7863	73.517	73.8612	73.7269	73.6053	73.6505	73.5669	73.6773	73.6989	73.7265	73.7255	73.7007	73.6912	73.682	73.6064	73.7132	73.6749	73.608	73.6142	73.6232	73.6141	73.6155	73.6438	73.6879	73.6998	73.7144	73.7606	73.7514	73.7241	73.6386	73.6896	73.6906
uncultured Nitrospira sp.RBC001	73.6819	73.644	73.5836	73.5814	73.5997	73.6485	73.603	73.6115	73.6161	73.6115	73.6014	73.6035	73.5995	73.5867	73.5888	73.6713	73.5954	73.5978	73.5437	73.6646	73.6365	73.6358	73.6101	73.6077	73.6265	73.6198	73.6272	73.6497	73.655	73.6963	73.638	73.6743	73.6526	73.6437	73.6413	73.6379	73.6499	73.6232	73.6321	73.6935	73.6645	73.6539	73.6391	73.7303	73.7322	73.6883	73.6383	73.7068	73.7298
Candidatus Nitrospira kreftii	73.7092	73.7048	73.6567	73.5539	73.707	73.7228	73.6982	73.69	73.6888	73.6978	73.6746	73.707	73.8156	73.7964	73.7758	73.7905	73.7909	73.8061	73.564	73.7386	73.7831	73.6299	73.7981	73.6599	73.7811	73.7409	73.7601	73.758	73.7448	73.7586	73.7674	73.6713	73.78	73.7909	73.6792	73.6849	73.6808	73.6537	73.6467	73.6431	73.6761	73.6503	73.7279	73.7254	73.8972	73.745	73.6927	73.7224	73.7359
uncultured Nitrospira sp. RBC044	73.7813	73.617	73.6114	73.5903	73.5803	73.6121	73.5685	73.6255	73.6191	73.6272	73.6327	73.7214	73.6215	73.6409	73.5833	73.6436	73.6107	73.5954	73.5703	73.6735	73.5766	73.5942	73.6121	73.6278	73.638	73.6179	73.6345	73.6287	73.616	73.716	73.6522	73.6529	73.6589	73.6594	73.6665	73.6648	73.6807	73.6369	73.6197	73.6785	73.6715	73.6536	73.5947	73.6941	73.686	73.722	73.6049	73.7031	73.6642
uncultured Nitrospira sp.RBC042	73.8051	73.6186	73.6137	73.5907	73.5891	73.6492	73.5764	73.6345	73.62	73.6365	73.6477	73.681	73.6185	73.652	73.6123	73.6711	73.6437	73.6029	73.578	73.7164	73.5929	73.6214	73.6123	73.634	73.5861	73.6017	73.6052	73.6107	73.5877	73.7157	73.6043	73.6138	73.6098	73.6094	73.6185	73.6037	73.6381	73.6906	73.657	73.6717	73.6848	73.663	73.6815	73.7322	73.6974	73.7154	73.6472	73.7174	73.708
Nitrospirae bacterium SpSt-378	73.6907	73.6451	73.6367	73.5785	73.6049	73.5989	73.5877	73.5938	73.6007	73.6062	73.5714	73.7104	73.72	73.7086	73.6938	73.6664	73.7022	73.6843	73.5751	73.7077	73.6807	73.5881	73.6647	73.6317	73.6711	73.6576	73.6822	73.6877	73.6664	73.6779	73.6754	73.6069	73.6747	73.6782	73.6299	73.6203	73.6063	73.591	73.6162	73.6905	73.6368	73.6218	73.6539	73.7605	73.7618	73.7032	73.7294	73.6726	73.6491
Nitrospira sp. SG-bin1	73.7476	73.6943	73.6065	73.5574	73.5997	73.5927	73.5883	73.5959	73.6014	73.6108	73.589	73.6483	73.6124	73.6822	73.6274	73.6683	73.6492	73.6569	73.6024	73.6294	73.6346	73.6254	73.6398	73.6358	73.6319	73.6213	73.6088	73.6417	73.6346	73.6402	73.6223	73.6132	73.6297	73.6101	73.6184	73.606	73.6109	73.6069	73.616	73.6184	73.6589	73.6213	73.6306	73.7928	73.8448	73.6742	73.6372	73.6699	73.6095
uncultured Nitrospira sp.RBC093	73.6592	73.616	73.592	73.5545	73.5785	73.5655	73.547	73.5932	73.5887	73.5943	73.5665	73.6069	73.5753	73.5984	73.5688	73.6315	73.5875	73.6194	73.5784	73.6418	73.5657	73.5731	73.5953	73.5962	73.6265	73.6064	73.6201	73.6241	73.6262	73.6602	73.6168	73.6181	73.6278	73.6199	73.6228	73.6261	73.6221	73.6777	73.7043	73.6777	73.6759	73.6596	73.6376	73.7389	73.7261	73.6538	73.6845	73.701	73.6858
Nitrospira sp. LK70	73.668	73.6488	73.6355	73.5413	73.6688	73.6831	73.6445	73.6421	73.659	73.6606	73.6454	73.6401	73.7417	73.771	73.7623	73.731	73.7484	73.7373	73.5083	73.7201	73.6472	73.6611	73.6724	73.6158	73.6374	73.6479	73.6406	73.6351	73.6454	73.6535	73.6602	73.603	73.6589	73.6629	73.6225	73.6209	73.6178	73.6567	73.6842	73.673	73.6339	73.5946	73.6443	73.7161	73.8127	73.6537	73.6308	73.5938	73.6081
Nitrospira sp. CTRL-LIN-TMP-bin1	73.6681	73.6478	73.6211	73.5694	73.6402	73.6281	73.6141	73.6153	73.619	73.6286	73.6181	73.7117	73.631	73.652	73.6543	73.6404	73.6473	73.6413	73.5587	73.6956	73.6573	73.6054	73.6191	73.5983	73.6318	73.6085	73.6096	73.6037	73.6306	73.6377	73.5977	73.5762	73.6062	73.5976	73.5734	73.5634	73.5648	73.6786	73.6728	73.686	73.6421	73.6365	73.6414	73.8041	73.7307	73.6999	73.6816	73.6632	73.6157
Nitrospira sp. YR-XLJ-1	73.824	73.6598	73.6293	73.6056	73.6726	73.6811	73.639	73.6169	73.6064	73.5986	73.6177	73.6866	73.6223	73.6242	73.6125	73.6791	73.6434	73.6437	73.5708	73.6701	73.6846	73.6394	73.6304	73.6327	73.6652	73.6165	73.6679	73.6294	73.6273	73.7575	73.6503	73.6555	73.6381	73.6488	73.6607	73.6527	73.6721	73.713	73.6774	73.6865	73.6591	73.6656	73.6431	73.7119	73.7905	73.7901	73.7606	73.6523	73.6406
Candidatus Nitrospira nitrificans	73.7485	73.6931	73.6608	73.5633	73.6878	73.6852	73.6741	73.6895	73.7032	73.6958	73.6653	73.7257	73.7527	73.8538	73.8117	73.7805	73.8035	73.7661	73.5607	73.7718	73.731	73.6105	73.7786	73.6635	73.7639	73.7399	73.772	73.7528	73.738	73.7555	73.7488	73.6329	73.7574	73.7625	73.646	73.6393	73.6349	73.6178	73.6215	73.6412	73.6582	73.6133	73.6264	73.7913	73.8908	73.7262	73.6564	73.7395	73.6698
Nitrospira sp. Ga0074138	73.6531	73.6517	73.6111	73.5138	73.6637	73.6501	73.6426	73.654	73.6568	73.6488	73.6125	73.6522	73.655	73.6485	73.6321	73.6728	73.7111	73.7229	73.5621	73.6344	73.64	73.616	73.6519	73.5987	73.6101	73.6242	73.621	73.6048	73.6235	73.6026	73.6139	73.5673	73.6151	73.6071	73.573	73.5601	73.5655	73.6378	73.6276	73.6827	73.6791	73.6546	73.6427	73.7445	73.8176	73.6754	73.6701	73.7206	73.6778
Nitrospirae bacterium GCA_016222925.1	73.6825	73.6188	73.5641	73.5365	73.675	73.6725	73.6664	73.6426	73.6349	73.6505	73.6335	73.6256	73.616	73.5626	73.544	73.6283	73.6118	73.6069	73.5479	73.6055	73.6238	73.5822	73.6085	73.6083	73.5664	73.5643	73.5844	73.5854	73.5894	73.6085	73.5746	73.5883	73.5783	73.571	73.5843	73.5797	73.5824	73.6647	73.6678	73.6139	73.5912	73.585	73.6334	73.7067	73.7088	73.7054	73.6833	73.576	73.5932
Nitrospira sp. RSF9	73.7583	73.714	73.7068	73.597	73.7364	73.7226	73.7198	73.7139	73.6994	73.6986	73.6648	73.7218	73.8297	73.7964	73.769	73.83	73.8214	73.8279	73.5336	73.8388	73.7771	73.5797	73.765	73.602	73.7598	73.7016	73.7565	73.7586	73.7358	73.753	73.7286	73.6209	73.7811	73.7526	73.6195	73.6149	73.6141	73.6385	73.6125	73.6506	73.6967	73.6492	73.6928	73.6905	73.8388	73.7968	73.6826	73.7041	73.6437
Nitrospira sp. RSF12	73.7385	73.6568	73.6528	73.5683	73.6567	73.6496	73.6243	73.6349	73.635	73.6291	73.6023	73.6618	73.6334	73.6404	73.631	73.6381	73.6216	73.6473	73.5857	73.6891	73.6294	73.5828	73.5806	73.5467	73.5816	73.5928	73.606	73.6007	73.6065	73.6625	73.5855	73.5814	73.5975	73.605	73.5807	73.5769	73.5886	73.6427	73.6317	73.6802	73.6333	73.5966	73.6223	73.7071	73.7215	73.7301	73.7081	73.6899	73.6429
Nitrospira sp. RSF1	73.7345	73.6303	73.6424	73.5546	73.6221	73.652	73.6116	73.616	73.6139	73.6091	73.5964	73.7144	73.6259	73.6371	73.5925	73.68	73.6502	73.6366	73.5412	73.6565	73.6074	73.6412	73.6144	73.5921	73.6794	73.6289	73.6688	73.6455	73.6782	73.7196	73.6088	73.6112	73.6255	73.6161	73.6189	73.6172	73.6453	73.6332	73.6382	73.6367	73.6025	73.602	73.5875	73.7335	73.6981	73.751	73.6913	73.6997	73.6757
Nitrospira sp. P-RSF-IL-20	73.6664	73.6546	73.6319	73.5758	73.6367	73.6477	73.6623	73.621	73.6256	73.6259	73.6169	73.6565	73.5954	73.6456	73.6325	73.6244	73.6521	73.6428	73.5505	73.6107	73.653	73.5925	73.6249	73.5867	73.6686	73.6423	73.6881	73.6682	73.6639	73.6471	73.6334	73.6055	73.6418	73.6305	73.6105	73.6087	73.6148	73.648	73.6256	73.6421	73.5906	73.563	73.6514	73.7196	73.7065	73.7359	73.661	73.6927	73.6604
Nitrospira sp. RSF5	73.8022	73.6304	73.6705	73.578	73.6361	73.6569	73.62	73.6258	73.6347	73.6192	73.601	73.7761	73.6891	73.7238	73.6957	73.7351	73.7218	73.6983	73.5388	73.792	73.6483	73.6053	73.6377	73.5901	73.6817	73.6854	73.6924	73.6683	73.6992	73.7812	73.6652	73.6339	73.6763	73.6632	73.6449	73.6225	73.63	73.6372	73.6735	73.6684	73.6684	73.6428	73.6036	73.6844	73.7736	73.8174	73.6497	73.7222	73.6953
Nitrospira sp. CG24B	73.7521	73.6641	73.6159	73.5634	73.6201	73.6445	73.6012	73.6472	73.6438	73.6332	73.6241	73.7624	73.5976	73.6247	73.6485	73.7052	73.6827	73.6584	73.5648	73.681	73.5839	73.6404	73.6135	73.5996	73.6113	73.5879	73.6289	73.5963	73.6242	73.6855	73.6102	73.6232	73.6222	73.6307	73.6152	73.6128	73.61	73.6611	73.6432	73.6865	73.6287	73.633	73.642	73.7204	73.7527	73.7901	73.6576	73.8022	73.6978
Nitrospira sp. UBA2083	73.7823	73.6816	73.6046	73.5978	73.6198	73.6563	73.6166	73.6544	73.6543	73.6546	73.6263	73.6348	73.6396	73.6421	73.6147	73.7395	73.7305	73.7297	73.5732	73.7415	73.6604	73.5936	73.6131	73.6128	73.6464	73.6281	73.6393	73.63	73.65	73.7999	73.6491	73.6599	73.6393	73.6384	73.6661	73.6498	73.6746	73.6598	73.6308	73.6266	73.6795	73.6575	73.6712	73.7631	73.7337	73.7243	73.6412	73.672	73.6428
uncultured Nitrospira sp.RBC069 GCA_902500775.1	73.6548	73.6725	73.5905	73.5614	73.5944	73.6149	73.6128	73.6015	73.6124	73.5954	73.6213	73.6414	73.6074	73.6481	73.6068	73.6255	73.5949	73.6023	73.539	73.6069	73.619	73.644	73.5706	73.5753	73.5841	73.5878	73.5916	73.5749	73.5995	73.6113	73.5605	73.5613	73.5657	73.5537	73.5694	73.5692	73.5722	73.6794	73.6728	73.5941	73.6209	73.6364	73.6204	73.6861	73.7228	73.6644	73.6536	73.6975	73.7373
Nitrospira sp. new MAG-286	73.6711	73.6333	73.6288	73.5875	73.6459	73.6054	73.6085	73.6318	73.6333	73.6235	73.6133	73.5994	73.6522	73.6854	73.6146	73.6013	73.6033	73.5878	73.6127	73.6147	73.6483	73.6122	73.5839	73.5847	73.6238	73.6144	73.6175	73.6258	73.6294	73.6083	73.5809	73.5751	73.5786	73.5663	73.5854	73.569	73.5795	73.6292	73.61	73.6272	73.5997	73.5842	73.63	73.6863	73.7333	73.7962	73.6447	73.6497	73.6341
Nitrospira sp. AMP-bin1	73.6669	73.6587	73.621	73.5587	73.6048	73.616	73.6137	73.6024	73.5987	73.5977	73.5766	73.6584	73.6377	73.6671	73.6606	73.6973	73.6913	73.6838	73.564	73.6568	73.6218	73.6034	73.6223	73.6041	73.6725	73.6609	73.6614	73.6591	73.674	73.6469	73.6236	73.6001	73.6413	73.6341	73.6015	73.6154	73.6101	73.6256	73.6234	73.6359	73.6349	73.6317	73.6601	73.7442	73.714	73.6956	73.6693	73.6689	73.6491
Nitrospira sp. new MAG-287	73.6677	73.6491	73.5886	73.5806	73.6025	73.6092	73.6044	73.6055	73.6024	73.6037	73.5892	73.6796	73.6299	73.6672	73.6829	73.6691	73.6805	73.6652	73.6058	73.6449	73.586	73.5852	73.6111	73.6142	73.6259	73.6197	73.6148	73.6111	73.62	73.5968	73.596	73.5956	73.6038	73.6046	73.5968	73.5953	73.6066	73.5981	73.5985	73.6319	73.6141	73.6322	73.6315	73.7023	73.7097	73.6998	73.6397	73.6687	73.6632
Nitrospira sp. KAN-bin1	73.7059	73.6758	73.6307	73.5766	73.6755	73.6813	73.6798	73.675	73.6819	73.6733	73.6383	73.7051	73.7828	73.8457	73.8322	73.8002	73.8092	73.7948	73.5881	73.7754	73.6972	73.6041	73.6982	73.5955	73.7331	73.7233	73.7247	73.7156	73.7267	73.6928	73.7115	73.5941	73.7046	73.6967	73.6019	73.5942	73.6086	73.5919	73.5901	73.619	73.6399	73.6378	73.6412	73.6948	73.8069	73.7246	73.6648	73.6673	73.6406
Nitrospira sp. YR-ZJ	73.807	73.6367	73.6698	73.6089	73.6462	73.6505	73.6219	73.6241	73.6285	73.6048	73.6119	73.7006	73.6331	73.6282	73.6287	73.7253	73.6984	73.6825	73.5696	73.6971	73.6175	73.6983	73.6494	73.651	73.7012	73.6891	73.7158	73.6761	73.6756	73.7791	73.6566	73.6675	73.6805	73.6711	73.6617	73.665	73.7005	73.6536	73.673	73.632	73.6679	73.6669	73.6813	73.8538	73.7124	73.7524	73.6636	73.7524	73.804
Nitrospira sp. UBA7655	73.7533	73.6359	73.6485	73.5655	73.6211	73.6331	73.6106	73.6352	73.6258	73.6099	73.5874	73.7313	73.6533	73.6167	73.64	73.7003	73.6837	73.6766	73.5838	73.7248	73.6491	73.6379	73.6358	73.6338	73.6787	73.6934	73.6825	73.6595	73.6736	73.7474	73.6423	73.637	73.6471	73.638	73.6482	73.648	73.6619	73.6942	73.7254	73.6247	73.6229	73.6091	73.6431	73.7631	73.7531	73.758	73.6852	73.712	73.7308
Nitrospira sp. HN-bin3	73.9245	73.6794	73.6925	73.6122	73.7082	73.7466	73.68	73.6807	73.6903	73.6646	73.6616	73.6979	73.6489	73.7072	73.6907	73.7553	73.7102	73.6809	73.6953	73.8466	73.7324	73.69	73.6956	73.6351	73.7619	73.7554	73.7578	73.7432	73.7552	73.8855	73.7251	73.6584	73.722	73.7108	73.6596	73.6569	73.6861	73.7028	73.7151	73.6734	73.7102	73.6764	73.7043	73.8656	73.8849	73.8019	73.7422	73.7246	73.7995
uncultured Nitrospira sp.RBC100	73.736	73.6943	73.6324	73.5802	73.5905	73.5872	73.5882	73.6171	73.6286	73.6237	73.6207	73.6208	73.5642	73.6293	73.6215	73.6058	73.602	73.589	73.5712	73.5959	73.5928	73.6286	73.6107	73.6113	73.6415	73.6216	73.6365	73.6312	73.6484	73.6602	73.6352	73.6379	73.6388	73.6252	73.642	73.6323	73.6203	73.7111	73.7178	73.6183	73.6352	73.6366	73.6337	73.7319	73.6869	73.6865	73.6684	73.7301	73.737
Nitrospira sp. UBA5698	73.8321	73.6914	73.6063	73.5954	73.639	73.6159	73.5956	73.6538	73.6481	73.651	73.654	73.6603	73.6381	73.6866	73.6933	73.6795	73.671	73.666	73.6258	73.8179	73.6105	73.7013	73.667	73.629	73.6835	73.6284	73.671	73.6744	73.6501	73.7181	73.6329	73.611	73.6367	73.6342	73.619	73.6045	73.5938	73.6771	73.6656	73.6054	73.6631	73.6652	73.6302	73.769	73.7149	73.7315	73.6803	73.739	73.7202
Nitrospira sp. UBA5702	73.8525	73.6801	73.629	73.6115	73.6526	73.6648	73.619	73.655	73.6542	73.671	73.6766	73.6704	73.6685	73.7252	73.7122	73.7195	73.6862	73.6734	73.6391	73.8165	73.6499	73.7046	73.7044	73.6549	73.6969	73.6443	73.6976	73.6981	73.666	73.7628	73.6592	73.634	73.665	73.6588	73.6377	73.632	73.6364	73.6759	73.6849	73.6225	73.7076	73.6818	73.688	73.7923	73.7099	73.7172	73.6846	73.7424	73.7407
Nitrospira sp. UBA11158	73.9671	73.7422	73.6831	73.6647	73.7209	73.7331	73.6764	73.694	73.6972	73.7053	73.7036	73.6534	73.6942	73.7859	73.7759	73.7258	73.7001	73.6885	73.6298	73.8717	73.6826	73.7042	73.7372	73.6827	73.751	73.6939	73.7351	73.7341	73.7205	73.8841	73.6972	73.6541	73.6955	73.7003	73.6564	73.648	73.6611	73.7149	73.7166	73.6331	73.7223	73.6944	73.726	73.8119	73.7454	73.74	73.7093	73.771	73.7436
Nitrospira sp. KAN-bin2	73.6786	73.6051	73.596	73.5564	73.6155	73.6425	73.6092	73.5973	73.5981	73.5869	73.5684	73.6886	73.6061	73.6456	73.6267	73.6164	73.6186	73.6281	73.6056	73.6818	73.6302	73.6103	73.5959	73.5971	73.6146	73.6191	73.622	73.6212	73.5996	73.638	73.6345	73.629	73.6312	73.6248	73.6307	73.6233	73.6306	73.6042	73.6255	73.6245	73.6267	73.6155	73.6988	73.7252	73.6531	73.6951	73.6628	73.7036	73.6776
Nitrospira sp. MAG149	73.6535	73.6358	73.6409	73.5345	73.6317	73.6438	73.6111	73.6229	73.6109	73.6137	73.6006	73.7816	73.6769	73.6548	73.6031	73.6084	73.6324	73.648	73.5978	73.6605	73.5613	73.6397	73.6199	73.599	73.6309	73.6179	73.6326	73.63	73.6447	73.6512	73.6483	73.6242	73.6481	73.6422	73.6382	73.6419	73.6229	73.66	73.6384	73.5993	73.6074	73.6029	73.6138	73.6656	73.69	73.6687	73.6351	73.6679	73.7265
Nitrospira sp. MAG245	73.6923	73.6371	73.5686	73.5292	73.6014	73.6025	73.5788	73.6093	73.61	73.609	73.6181	73.6496	73.5541	73.6031	73.5758	73.5627	73.5582	73.5634	73.5429	73.6511	73.5979	73.605	73.5963	73.5878	73.5716	73.6005	73.581	73.5652	73.5769	73.5727	73.5783	73.5728	73.5874	73.5801	73.5724	73.595	73.586	73.6697	73.7027	73.6081	73.6612	73.6744	73.6012	73.7042	73.7339	73.6632	73.5785	73.7676	73.7262
Candidatus Nitrospira nitrosa	73.7169	73.7103	73.6561	73.5681	73.668	73.6772	73.6672	73.6754	73.6731	73.6848	73.6536	73.7498	73.7592	73.8055	73.7903	73.7432	73.7709	73.7704	73.5688	73.7875	73.7196	73.6537	73.7598	73.614	73.7543	73.7268	73.7604	73.7539	73.7639	73.7623	73.7513	73.6255	73.7816	73.7657	73.6268	73.6389	73.632	73.6663	73.6669	73.6637	73.6685	73.63	73.6538	73.7517	73.8252	73.766	73.6492	73.6961	73.6572
Nitrospira sp. MAG237	73.7132	73.7029	73.6507	73.5435	73.6768	73.6559	73.6557	73.6709	73.6792	73.6718	73.6055	73.7377	73.739	73.7488	73.7515	73.737	73.7632	73.7806	73.5574	73.7955	73.7071	73.6518	73.6864	73.5706	73.7003	73.6765	73.6978	73.6966	73.6923	73.6968	73.7283	73.5954	73.7413	73.7285	73.5925	73.6112	73.5921	73.6462	73.6298	73.6341	73.673	73.651	73.6647	73.7285	73.7863	73.6624	73.6359	73.7614	73.7542
Nitrospira sp. GCA_016712165.1	73.7045	73.6675	73.6699	73.5442	73.6954	73.6956	73.6836	73.6642	73.662	73.6708	73.6322	73.7355	73.7522	73.7897	73.7708	73.7417	73.7643	73.7793	73.5908	73.7685	73.6826	73.6367	73.6924	73.578	73.6864	73.6943	73.6976	73.6895	73.6938	73.7114	73.708	73.5847	73.7159	73.7142	73.5945	73.6134	73.5933	73.6655	73.6443	73.6985	73.6611	73.6481	73.6502	73.7416	73.8314	73.7018	73.656	73.728	73.7272
Nitrospira sp. MAG248	73.6434	73.6177	73.6051	73.5118	73.5616	73.601	73.5827	73.5996	73.5984	73.616	73.6017	73.7082	73.5924	73.6218	73.6124	73.6542	73.6866	73.6508	73.6087	73.6749	73.5784	73.5806	73.5637	73.5589	73.5501	73.5613	73.5455	73.5601	73.5639	73.5565	73.5829	73.572	73.582	73.5773	73.5777	73.585	73.569	73.681	73.6584	73.6693	73.665	73.6506	73.6703	73.7635	73.6849	73.7229	73.6605	73.728	73.7053
Nitrospira sp. GCA_016722055.1	73.7157	73.6931	73.6592	73.5393	73.6805	73.6982	73.6774	73.6676	73.6626	73.6649	73.63	73.6833	73.7223	73.7574	73.7687	73.7684	73.7783	73.8096	73.5822	73.7849	73.7145	73.6108	73.722	73.5839	73.6682	73.6849	73.6713	73.6942	73.6614	73.6749	73.6874	73.5645	73.6964	73.6961	73.5707	73.5845	73.568	73.6643	73.6658	73.6403	73.6457	73.6158	73.666	73.7552	73.825	73.6655	73.6585	73.6933	73.7151
Nitrospira sp. UW-LDO-01	73.6986	73.6279	73.6131	73.5503	73.6269	73.6506	73.6116	73.6297	73.6321	73.6371	73.6098	73.6354	73.6392	73.6431	73.6299	73.6726	73.6809	73.6654	73.5947	73.7525	73.6493	73.6112	73.6346	73.5655	73.6347	73.6461	73.6413	73.6475	73.6414	73.6715	73.655	73.5781	73.638	73.6326	73.5742	73.5814	73.5877	73.6619	73.6415	73.6981	73.6734	73.6413	73.6757	73.758	73.7456	73.6737	73.6705	73.72	73.7207
uncultured Nitrospira sp.RBC035	73.6966	73.6391	73.6045	73.5567	73.5786	73.6011	73.5675	73.5828	73.5726	73.5856	73.5781	73.6433	73.5787	73.5664	73.5672	73.6232	73.6283	73.6408	73.5357	73.6498	73.5632	73.6338	73.5786	73.5796	73.5724	73.5833	73.5811	73.5811	73.5877	73.6328	73.6027	73.5948	73.6003	73.5957	73.6001	73.6104	73.5915	73.6489	73.6377	73.6838	73.6259	73.6299	73.6152	73.7486	73.7249	73.6135	73.6185	73.7278	73.6914
Nitrospira sp. new MAG-285	73.637	73.6106	73.5999	73.5412	73.5879	73.6089	73.5922	73.6051	73.6034	73.607	73.5795	73.6045	73.5672	73.6007	73.5917	73.6173	73.6205	73.6186	73.5732	73.6103	73.5973	73.6167	73.5616	73.5652	73.5849	73.5957	73.5855	73.591	73.5872	73.5959	73.6026	73.5834	73.6	73.5965	73.5793	73.6117	73.5981	73.6499	73.6573	73.6491	73.6552	73.6572	73.5829	73.7312	73.7215	73.6453	73.6335	73.7658	73.7699
[truncated: 250 more columns]

## Sheet: Supplementary Table S4
Supplementary Table S4. Relative abundance of MAG DS64 and lineage III nxrB genes in marine metagenomes.
Habitat	Source	Metagenomes	Longitude	Latitude	Depth (m)	Metagenomic read number	MAG (DPSM.bin64) read number	NxrB gene (k127_32704833) read number	NxrB gene (k127_46484319) read number	NxrB gene (k127_35519917) read number	Genomic relative abundance (RPKM)	NxrB gene relative abundance (CPM)
Deep-sea sediments	This study	SRR29704030	140.325	11.6117	3277	100812242	94899	95	23	8	0.345927	1.24985
Deep-sea sediments	This study	SRR29704038	141.718	12.3165	2800	110148684	110956	114	32	30	0.370175	1.59784
Deep-sea sediments	This study	SRR29704037	141.718	12.3165	3456	108565814	71541	65	27	14	0.242157	0.976366
Deep-sea sediments	This study	SRR29704029	139.407	11.4397	2083	79548936	96044	71	18	17	0.443682	1.33251
Deep-sea sediments	This study	SRR29704043	140.862	12.6073	2758	100902436	127993	152	13	29	0.466144	1.92265
Deep-sea sediments	This study	SRR29704045	139.407	11.4397	2670	101056380	114299	121	23	30	0.415637	1.72181
Deep-sea sediments	This study	SRR29704047	138.621	11.6537	3438	109286128	76748	108	30	19	0.25807	1.4366
Deep-sea sediments	This study	SRR29704046	138.716	11.8191	2573	102366308	114533	119	46	42	0.411158	2.02215
Deep-sea sediments	This study	SRR29704035	138.716	11.8191	2850	101457234	76526	85	23	18	0.27718	1.2419
Deep-sea sediments	This study	SRR29704034	138.716	11.8191	3206	103604020	75791	93	24	19	0.268829	1.31269
Deep-sea sediments	This study	SRR29704031	140.306	11.6271	3195	102206708	75362	37	59	46	0.270962	1.38934
Deep-sea sediments	This study	SRR29704044	139.407	11.4397	2670	107539980	108349	93	57	49	0.370246	1.85047
Deep-sea sediments	This study	SRR29704042	141.143	12.6168	3247	106033414	92322	104	27	20	0.319962	1.42408
Deep-sea sediments	This study	SRR29704041	140.741	12.4823	3325	105386450	101033	110	38	23	0.352301	1.6226
Deep-sea sediments	This study	SRR29704040	140.924	12.4239	2974	107192016	136969	147	46	33	0.469565	2.10837
Deep-sea sediments	This study	SRR29704033	139.931	11.2191	3208	107281670	130272	113	23	39	0.446232	1.63122
Deep-sea sediments	This study	SRR29704032	140.306	11.6271	3195	93622028	102590	148	30	25	0.402682	2.16829
Deep-sea sediments	NCBI database	SRR11306546	110.48	16.73	1388	107525780	3056	0	0	0	0.0104442	0
Deep-sea sediments	NCBI database	SRR11306545	110.48	16.73	1388	109497092	556	0	0	0	0.00186598	0
Deep-sea sediments	NCBI database	SRR11306560	110.48	16.73	1388	105663978	260	0	0	0	0.000904236	0
Deep-sea sediments	NCBI database	SRR11306553	110.47	16.73	1388	69004576	2304	1	17	5	0.0122699	0.333311
Deep-sea sediments	NCBI database	SRR11306552	110.47	16.73	1388	74706572	794	0	5	0	0.00390569	0.0669285
Deep-sea sediments	NCBI database	SRR11306551	110.47	16.73	1388	118364084	1970	0	4	0	0.0061162	0.033794
Deep-sea sediments	NCBI database	SRR11306550	110.41	16.73	1377	75107596	208	0	2	2	0.00101769	0.0532569
Deep-sea sediments	NCBI database	SRR11306549	110.41	16.73	1377	112724456	29	2	0	1	9.454e-05	0.0266136
Deep-sea sediments	NCBI database	SRR11306548	110.41	16.73	1377	101204704	13	0	0	3	4.72039e-05	0.0296429
Deep-sea sediments	NCBI database	SRR11306547	110.4	16.69	1366	119255612	120	0	2	0	0.000369775	0.0167707
Deep-sea sediments	NCBI database	SRR11306544	110.4	16.69	1366	69146030	50	0	0	0	0.000265729	0
Deep-sea sediments	NCBI database	SRR11306543	110.4	16.69	1366	117749128	116	0	0	0	0.000362023	0
Deep-sea sediments	NCBI database	SRR11306542	119.29	22.11	1151	121260502	492	0	0	0	0.00149101	0
Deep-sea sediments	NCBI database	SRR11306567	119.29	22.11	1151	129417274	411	0	0	0	0.00116704	0
Deep-sea sediments	NCBI database	SRR11306566	119.29	22.11	1151	87016838	79	0	0	0	0.000333626	0
Deep-sea sediments	NCBI database	SRR11306565	111.99	18.44	1732	85021870	1523	0	7	0	0.00658271	0.0823318
Deep-sea sediments	NCBI database	SRR11306564	111.99	18.44	1732	68797166	745	0	11	2	0.00397943	0.188961
Deep-sea sediments	NCBI database	SRR11306563	111.99	18.44	1732	63271396	266	0	0	0	0.00154493	0
Deep-sea sediments	NCBI database	SRR11306562	112.97	18.18	2807	76976782	20670	30	6	2	0.0986771	0.493655
Deep-sea sediments	NCBI database	SRR11306561	112.97	18.18	2807	149909724	39169	85	22	9	0.096017	0.773799
Deep-sea sediments	NCBI database	SRR11306559	112.97	18.18	2807	115275076	9991	3	1	0	0.03185	0.0346996
Deep-sea sediments	NCBI database	SRR11306558	114.08	18.05	3408	119783868	71724	115	22	12	0.22004	1.24391
Deep-sea sediments	NCBI database	SRR11306557	114.08	18.05	3408	71689650	11893	0	0	3	0.0609636	0.041847
Deep-sea sediments	NCBI database	SRR11306556	114.08	18.05	3408	125615008	13908	0	0	0	0.0406873	0
Deep-sea sediments	NCBI database	SRR11306555	111.94	18.2	2200	111694504	56540	91	42	13	0.18602	1.30714
Deep-sea sediments	NCBI database	SRR11306554	111.94	18.2	2200	109411712	29678	33	4	6	0.0996796	0.393011
Deep-sea sediments	NCBI database	SRR6880358	140.425	-66.314	1000	90726498	12	0	0	0	4.86052e-05	0
Deep-sea sediments	NCBI database	SRR6880359	140.425	-66.314	1000	47325934	8	0	0	0	6.21193e-05	0
Deep-sea sediments	NCBI database	SRR6880360	140.425	-66.314	1000	47497010	0	0	0	0	0	0
Deep-sea sediments	NCBI database	SRR6660645	32.37	31.71	1120	18155388	0	0	0	0	0	0
Deep-sea sediments	NCBI database	DRR121192	153.45	22.85	1154	7738142	18	0	0	0	0.000854813	0
Deep-sea sediments	NCBI database	DRR121196	153.45	22.85	1154	6189680	22	0	0	0	0.00130614	0
Deep-sea sediments	NCBI database	DRR121200	153.45	22.85	1154	5882398	441	13	0	0	0.0275499	2.20998
Deep-sea sediments	NCBI database	DRR121207	153.45	22.85	1154	5092338	1161	4	3	0	0.083782	1.37461
Deep-sea sediments	NCBI database	SRR8443420	122.34	25.03	1170	113860692	0	0	0	0	0	0
Deep-sea sediments	NCBI database	SRR5189950	-155.257	18.902	1176	49226380	2	0	0	0	1.49303e-05	0
Deep-sea sediments	NCBI database	SRR5189951	-155.257	18.903	1176	42000044	0	0	0	0	0	0
Deep-sea sediments	NCBI database	SRR5189953	-155.257	18.903	1176	40956982	2	0	0	0	1.79448e-05	0
Deep-sea sediments	NCBI database	SRR8443422	122.35	25.04	1206	86967746	6	0	0	0	2.5353e-05	0
Deep-sea sediments	NCBI database	SRR10312504	179.068	-34.8824	1213	172561776	0	0	0	0	0	0
Deep-sea sediments	NCBI database	SRR10310285	179.068	-34.8823	1214	173148776	0	0	0	0	0	0
Deep-sea sediments	NCBI database	SRR10312497	179.068	-34.8824	1214	219753930	0	0	0	0	0	0
Deep-sea sediments	NCBI database	SRR1971619	14.719	72.001	1250	66591658	288	0	0	0	0.00158931	0
Deep-sea sediments	NCBI database	SRR1971620	14.726	72.005	1250	46060794	0	0	0	0	0	0
Deep-sea sediments	NCBI database	SRR1971621	14.726	72	1250	41183206	3	0	0	0	2.67693e-05	0
Deep-sea sediments	NCBI database	SRR1971622	14.728	72.003	1250	20696408	0	0	0	0	0	0
Deep-sea sediments	NCBI database	SRR1971624	14.732	72.003	1250	8000000	2	0	0	0	9.18704e-05	0
Deep-sea sediments	NCBI database	SRR1971625	14.732	72.003	1250	30804446	0	0	0	0	0	0
Deep-sea sediments	NCBI database	SRR1971623	14.732	72.003	1250	138883036	512	0	0	0	0.00135474	0
Deep-sea sediments	NCBI database	SRR6660644	14.7205	72.0032	1263	53148582	19	0	0	0	0.00013137	0
Deep-sea sediments	NCBI database	SRR9849936	-155.257	18.9056	1271	63677218	0	0	0	0	0	0
Deep-sea sediments	NCBI database	SRR9849951	-155.257	18.9064	1300	58453986	1	0	0	0	6.28668e-06	0
Deep-sea sediments	NCBI database	SRR10312495	179.071	-34.8784	1315	198420642	0	0	0	0	0	0
Deep-sea sediments	NCBI database	SRR10312503	179.052	-34.8579	1319	207603442	0	0	0	0	0	0
Deep-sea sediments	NCBI database	SRR10325488	179.052	-34.8579	1319	8908404	0	0	0	0	0	0
Deep-sea sediments	NCBI database	DRR121191	153.27	22.74	1432	6911716	599	10	0	0	0.0318476	1.44682
Deep-sea sediments	NCBI database	DRR121195	153.27	22.74	1432	7888648	1269	6	0	0	0.0591146	0.760587
Deep-sea sediments	NCBI database	DRR121199	153.27	22.74	1432	4942706	263	0	0	0	0.0195536	0
Deep-sea sediments	NCBI database	DRR121206	153.27	22.74	1432	6247682	2253	4	8	6	0.132519	2.88107
Deep-sea sediments	NCBI database	SRR10375097	175.681	-41.6888	1451	65738954	15	0	0	0	8.38502e-05	0
Deep-sea sediments	NCBI database	SRR12687605	-74.47	36.87	1474	33944332	0	0	0	0	0	0
Deep-sea sediments	NCBI database	DRR121210	144.31	34.24	1483	5118988	1139	4	0	0	0.0817665	0.781404
Deep-sea sediments	NCBI database	ERR2431949	-139.039	70.6597	1534	94715178	282	0	0	0	0.00109412	0
Deep-sea sediments	NCBI database	SRR8443421	126.59	27.33	1549	119612348	5	0	0	0	1.53614e-05	0
Deep-sea sediments	NCBI database	SRR1793929	-173.28	-28.596	1550	30470478	0	0	0	0	0	0
Deep-sea sediments	NCBI database	SRR1793930	-173.28	-28.596	1550	65221092	0	0	0	0	0	0
Deep-sea sediments	NCBI database	SRR1793931	-173.28	-28.596	1550	30177380	0	0	0	0	0	0
Deep-sea sediments	NCBI database	SRR10312490	179.057	-34.8615	1583	133284550	0	0	0	0	0	0
Deep-sea sediments	NCBI database	SRR10312496	179.058	-34.8611	1592	213421668	0	0	0	0	0	0
Deep-sea sediments	NCBI database	SRR10312500	179.058	-34.8611	1596	152478280	0	0	0	0	0	0
Deep-sea sediments	NCBI database	SRR10312489	179.058	-34.8611	1599	293793292	0	0	0	0	0	0
Deep-sea sediments	NCBI database	SRR10312502	179.057	-34.8621	1605	307166746	0	0	0	0	0	0
Deep-sea sediments	NCBI database	SRR10312498	179.057	-34.8621	1611	242667028	0	0	0	0	0	0
Deep-sea sediments	NCBI database	SRR10312499	179.057	-34.8621	1611	295231354	0	0	0	0	0	0
Deep-sea sediments	NCBI database	SRR10312492	179.058	-34.8619	1622	166959014	0	0	0	0	0	0
Deep-sea sediments	NCBI database	SRR3136142	49.66	-37.88	1654	44501964	0	0	0	0	0	0
Deep-sea sediments	NCBI database	SRR10309773	179.058	-34.8626	1669	269560736	0	0	0	0	0	0
Deep-sea sediments	NCBI database	ERR2639421	151.672	-3.7268	1689	92816030	0	0	0	0	0	0
Deep-sea sediments	NCBI database	ERR2639423	151.672	-3.7269	1691	49662386	0	0	0	0	0	0
Deep-sea sediments	NCBI database	ERR2639422	151.672	-3.7285	1719	52807924	0	0	0	0	0	0
Deep-sea sediments	NCBI database	ERR1730304	-93	19.9	1739	5770650	0	2	3	0	0	0.866454
Deep-sea sediments	NCBI database	ERR2639424	151.674	-3.7305	1741	41901190	0	0	0	0	0	0
Deep-sea sediments	NCBI database	ERR1730302	-96.8	22.8	1749	4903354	0	0	0	0	0	0
Deep-sea sediments	NCBI database	SRR3669912	-111.125	27.1004	1795	4457170	0	0	0	0	0	0
Deep-sea sediments	NCBI database	SRR3679449	-111.125	27.1004	1795	13150484	0	0	0	0	0	0
Deep-sea sediments	NCBI database	SRR10097245	176.083	-41.7703	1974	66618654	75	0	0	0	0.000413715	0
Deep-sea sediments	NCBI database	SRR10097246	176.083	-41.7703	1974	64334496	19	0	0	0	0.000108529	0
Deep-sea sediments	NCBI database	SRR10097247	176.083	-41.7703	1974	65077224	8	0	0	0	4.51748e-05	0
Deep-sea sediments	NCBI database	SRR10375098	176.083	-41.7703	1974	69972572	47	0	0	0	0.000246834	0
Deep-sea sediments	NCBI database	SRR10375099	176.083	-41.7703	1974	71570494	89	0	0	0	0.000456974	0
Deep-sea sediments	NCBI database	SRR3223410	-111.405	27.0119	2016	139075588	0	0	0	0	0	0
Deep-sea sediments	NCBI database	SRR9849954	-33.9028	36.2293	2295	68612580	1	0	0	0	5.35589e-06	0
Deep-sea sediments	NCBI database	SRR9849955	-33.9028	36.2293	2295	82226544	16	0	0	0	7.15062e-05	0
Deep-sea sediments	NCBI database	SRR1555743	8.464	73.7632	2383	30681136	15	0	0	0	0.000179662	0
Deep-sea sediments	NCBI database	SRR1555748	8.464	73.7632	2383	27239244	3	0	0	0	4.04727e-05	0
Deep-sea sediments	NCBI database	SRR3136143	51.01	-37.55	2462	55453606	0	0	0	0	0	0
Deep-sea sediments	NCBI database	SRR4028170	-13.35	-15.16	2500	42266056	9	0	0	0	7.82504e-05	0
Deep-sea sediments	NCBI database	SRR12623516	-60.2118	43.0105	2582	123004172	2070	0	16	0	0.00618424	0.130077
Deep-sea sediments	NCBI database	SRR12623517	-60.2118	43.0105	2582	119291980	5	0	0	0	1.54026e-05	0
Deep-sea sediments	NCBI database	SRR12623518	-60.2118	43.0105	2582	116968450	0	0	0	0	0	0
Deep-sea sediments	NCBI database	SRR12623519	-60.2118	43.0105	2582	109745544	16	0	0	0	5.35758e-05	0
Deep-sea sediments	NCBI database	SRR12623520	-60.2118	43.0105	2582	108192102	3	0	0	0	1.01897e-05	0
Deep-sea sediments	NCBI database	SRR12623521	-60.2118	43.0105	2582	193937004	23	0	0	0	4.35816e-05	0
Deep-sea sediments	NCBI database	SRR12623522	-60.2118	43.0105	2582	142522760	3	0	0	0	7.73522e-06	0
Deep-sea sediments	NCBI database	SRR1628697	-127.764	47.7535	2665	42072910	0	0	0	0	0	0
Deep-sea sediments	NCBI database	SRR1628698	-127.764	47.7535	2665	45206218	0	0	0	0	0	0
Deep-sea sediments	NCBI database	SRR1628696	-127.764	47.7535	2667	84164942	0	0	0	0	0	0
Deep-sea sediments	NCBI database	DRR121217	144.34	34.3	2748	4866336	54	0	0	0	0.00407781	0
Deep-sea sediments	NCBI database	DRR121218	144.34	34.3	2748	4312248	914	0	0	0	0.0778893	0
Deep-sea sediments	NCBI database	DRR121221	143.39	12.55	2787	4312860	0	0	0	0	0	0
Deep-sea sediments	NCBI database	DRR121222	143.39	12.55	2787	4502406	0	0	0	0	0	0
Deep-sea sediments	NCBI database	SRR12687604	-136.3	54.27	2803	24418506	0	0	0	0	0	0
Deep-sea sediments	NCBI database	DRR121202	153.24	22.68	2887	5259962	68	0	0	0	0.00475075	0
Deep-sea sediments	NCBI database	DRR121203	153.24	22.68	2887	5859710	420	0	0	0	0.0263396	0
Deep-sea sediments	NCBI database	ERR3341264	-93.4352	21.8999	2925	2284186	0	0	0	0	0	0
Deep-sea sediments	NCBI database	ERR3341265	-93.4352	21.8999	2925	2669226	0	0	0	0	0	0
Deep-sea sediments	NCBI database	ERR3341266	-93.4352	21.8999	2925	4379642	0	0	0	0	0	0
Deep-sea sediments	NCBI database	ERR3341267	-93.4352	21.8999	2925	38887656	0	0	0	0	0	0
Deep-sea sediments	NCBI database	ERR3341270	-93.4352	21.8999	2925	4058314	0	0	0	0	0	0
Deep-sea sediments	NCBI database	ERR3365594	-93.4352	21.8999	2925	82145862	0	0	0	0	0	0
Deep-sea sediments	NCBI database	ERR3365595	-93.4352	21.8999	2925	119540534	0	0	0	0	0	0
Deep-sea sediments	NCBI database	ERR3365596	-93.4352	21.8999	2925	17969968	0	0	0	0	0	0
Deep-sea sediments	NCBI database	SRR9849957	143.649	12.9223	2928	76408620	0	0	0	0	0	0
Deep-sea sediments	NCBI database	SRR9849964	143.649	12.9223	2928	65418770	0	0	0	0	0	0
Deep-sea sediments	NCBI database	SRR9849980	143.649	12.9224	2930	62567322	0	0	0	0	0	0
Deep-sea sediments	NCBI database	SRR5396644	-95.0002	25.8326	2999	208581878	93464	156	55	23	0.164666	1.12186
Deep-sea sediments	NCBI database	DRR093002	143.62	12.93	3024	5285338	0	0	0	0	0	0
Deep-sea sediments	NCBI database	DRR093003	143.62	12.93	3024	6982316	0	0	0	0	0	0
Deep-sea sediments	NCBI database	DRR093004	143.62	12.93	3024	31618486	0	0	0	0	0	0
Deep-sea sediments	NCBI database	DRR093005	143.62	12.93	3024	44513476	0	0	0	0	0	0
Deep-sea sediments	NCBI database	SRR9822617	64.5911	-27.8406	3062	43493990	0	0	0	0	0	0
Deep-sea sediments	NCBI database	ERR3341263	-93.2462	22.0226	3092	4702608	3	0	0	0	0.000234433	0
Deep-sea sediments	NCBI database	SRR9822619	64.5893	-27.8428	3185	41222518	0	0	0	0	0	0
Deep-sea sediments	NCBI database	DRR121219	144.34	34.32	3199	5014870	1708	0	0	0	0.125159	0
Deep-sea sediments	NCBI database	DRR121211	144.34	34.32	3200	5890244	306	0	0	0	0.0190908	0
Deep-sea sediments	NCBI database	DRR121212	144.34	34.32	3200	4407840	47	0	0	0	0.00391839	0
Deep-sea sediments	NCBI database	SRR9822616	64.5882	-27.843	3223	40722102	2	0	0	0	1.80483e-05	0
Deep-sea sediments	NCBI database	SRR8482191	8.45517	73.7563	3236	22493064	9	0	0	0	0.000147038	0
Deep-sea sediments	NCBI database	SRR8482192	8.45517	73.7563	3236	22102316	14	0	0	0	0.000232769	0
Deep-sea sediments	NCBI database	SRR8482193	8.45517	73.7563	3236	67627010	15	0	0	0	8.15092e-05	0
Deep-sea sediments	NCBI database	SRR8482194	8.45517	73.7563	3236	29328378	8	0	0	0	0.000100239	0
Deep-sea sediments	NCBI database	SRR8482195	8.45517	73.7563	3236	93939362	26	0	0	0	0.000101709	0
Deep-sea sediments	NCBI database	SRR8482196	8.45517	73.7563	3236	63427742	12	0	0	0	6.95244e-05	0
Deep-sea sediments	NCBI database	SRR8482197	8.45517	73.7563	3236	55830748	0	0	0	0	0	0
Deep-sea sediments	NCBI database	SRR8482198	8.45517	73.7563	3236	89297274	0	0	0	0	0	0
Deep-sea sediments	NCBI database	SRR8452060	8.46383	73.7633	3250	109396770	2	0	0	0	6.71833e-06	0
Deep-sea sediments	NCBI database	SRR9849983	-44.951	23.3691	3505	48170856	4	0	0	0	3.05148e-05	0
Deep-sea sediments	NCBI database	SRR3136141	63.94	-27.85	3530	66854500	21	0	0	0	0.000115431	0
Deep-sea sediments	NCBI database	ERR1730305	-92.05	22.35	3551	4929332	0	4	0	0	0	0.811469
Deep-sea sediments	NCBI database	ERR1730306	-94	21.9	3559	4631132	0	5	0	0	0	1.07965
Deep-sea sediments	NCBI database	SRR9849978	-44.8264	26.1372	3626	53746118	0	0	0	0	0	0
Deep-sea sediments	NCBI database	ERR1730303	-93	22.9	3741	4345928	0	2	0	0	0	0.460201
Deep-sea sediments	NCBI database	DRR121213	144.36	34.38	4290	4784126	2	0	0	0	0.000153625	0
Deep-sea sediments	NCBI database	DRR121214	144.36	34.38	4290	4822226	6	0	0	0	0.000457235	0
Deep-sea sediments	NCBI database	SRR2297239	-46.05	22.78	4350	64397220	142	0	0	0	0.00081032	0
Deep-sea sediments	NCBI database	DRR121209	153.22	22.63	4374	5931266	1355	1	1	0	0.0839513	0.337196
Deep-sea sediments	NCBI database	SRR5988122	-46.09	22.78	4400	105746560	54	0	0	0	0.000187656	0
Deep-sea sediments	NCBI database	SRR5988112	-46.09	22.78	4400	33445188	66	0	0	0	0.00072518	0
Deep-sea sediments	NCBI database	SRR12068623	-46.05	22.8	4425	105413266	142	0	0	0	0.000495027	0
Deep-sea sediments	NCBI database	SRR12068624	-46.05	22.8	4425	78437250	3646	0	0	0	0.0170817	0
Deep-sea sediments	NCBI database	SRR12068625	-46.05	22.8	4425	71049898	1999	0	0	0	0.0103392	0
Deep-sea sediments	NCBI database	SRR2226463	-46.05	22.8	4425	53310532	8	0	0	0	5.51458e-05	0
Deep-sea sediments	NCBI database	SRR2239787	-46.05	22.8	4425	69406422	21	0	0	0	0.000111187	0
Deep-sea sediments	NCBI database	SRR5189788	-46.05	22.8	4425	31982408	0	0	0	0	0	0
Deep-sea sediments	NCBI database	SRR5189789	-46.05	22.8	4425	50134760	1564	0	0	2	0.0114639	0.0398925
Deep-sea sediments	NCBI database	SRR12068626	-46.05	22.8	4425	89285292	22354	27	11	6	0.0920049	0.492802
Deep-sea sediments	NCBI database	SRR5988110	-46.05	22.8	4425	60776078	33	0	0	0	0.000199534	0
Deep-sea sediments	NCBI database	SRR5988121	-46.05	22.8	4425	25582708	10	0	0	0	0.000143645	0
Deep-sea sediments	NCBI database	SRR5988123	-46.05	22.8	4425	56531098	9	0	0	0	5.85047e-05	0
Deep-sea sediments	NCBI database	SRR5988124	-46.05	22.8	4425	222100582	0	0	0	0	0	0
Deep-sea sediments	NCBI database	SRR5988125	-46.05	22.8	4425	30737472	27	0	0	0	0.000322798	0
Deep-sea sediments	NCBI database	SRR5189787	-46.09	22.81	4476	33036186	164	0	0	0	0.00182427	0
Deep-sea sediments	NCBI database	DRR121194	153.22	22.63	4480	8726208	7	0	0	0	0.000294787	0
Deep-sea sediments	NCBI database	DRR121198	153.22	22.63	4480	8354078	13	0	0	0	0.000571848	0
Deep-sea sediments	NCBI database	DRR121204	153.22	22.63	4480	5748130	15	0	0	0	0.000958959	0
Deep-sea sediments	NCBI database	DRR121205	153.22	22.63	4480	5088008	131	0	0	0	0.00946148	0
Deep-sea sediments	NCBI database	SRR5149189	-46.0812	22.7559	4483	90756488	0	0	0	0	0	0
Deep-sea sediments	NCBI database	SRR2107298	-46.08	22.75	4484	31030000	0	0	0	0	0	0
Deep-sea sediments	NCBI database	SRR2119717	-46.08	22.75	4484	30940000	0	0	0	0	0	0
Deep-sea sediments	NCBI database	SRR8772597	138.403	9.8989	4955	23933570	5	0	0	0	7.67712e-05	0
Deep-sea sediments	NCBI database	SRR8772598	138.403	9.8989	4955	63932310	175	0	0	0	0.0010059	0
Deep-sea sediments	NCBI database	SRR2605792	-139.801	-39.3103	5283	28481830	425	0	0	0	0.00548348	0
Deep-sea sediments	NCBI database	SRR2605793	-139.801	-39.3103	5283	29080976	453	0	0	0	0.00572433	0
Deep-sea sediments	NCBI database	DRR121215	144.39	34.41	5507	4832894	28	0	0	0	0.00212905	0
Deep-sea sediments	NCBI database	DRR121216	144.39	34.41	5507	4500212	74	0	0	0	0.00604275	0
Deep-sea sediments	NCBI database	DRR121220	144.39	34.41	5507	4432358	102	0	0	0	0.0084567	0
Deep-sea sediments	NCBI database	DRR121193	153.22	22.51	5517	7494204	30	0	0	0	0.00147106	0
Deep-sea sediments	NCBI database	DRR121197	153.22	22.51	5517	8795304	96	0	0	0	0.00401103	0
Deep-sea sediments	NCBI database	DRR121201	153.22	22.51	5517	5243182	62	0	0	0	0.00434543	0
Deep-sea sediments	NCBI database	SRR12157859	141.981	10.86	5555	250200022	26632	19	9	2	0.0391158	0.119904
Deep-sea sediments	NCBI database	SRR12157857	141.983	10.86	5560	249261190	0	0	0	0	0	0
Deep-sea sediments	NCBI database	SRR12157858	141.983	10.86	5560	228667668	35107	9	27	9	0.0564189	0.196792
Deep-sea sediments	NCBI database	DRR121208	153.22	22.51	5577	6290096	368	0	0	0	0.0214994	0
Deep-sea sediments	NCBI database	SRR8772595	138.495	9.8653	6381	25590544	0	0	0	0	0	0
Deep-sea sediments	NCBI database	SRR12157856	142.301	11.04	7042	149225910	3647	0	0	0	0.00898105	0
Deep-sea sediments	NCBI database	SRR12157855	142.302	11.04	7043	175912910	3076	0	0	0	0.00642576	0
Deep-sea sediments	NCBI database	SRR12157854	142.303	11.04	7052	158777746	945	0	0	0	0.00218715	0
Deep-sea sediments	NCBI database	SRR4069403	-172.2	-16.6418	9161	3692020	1	0	0	0	9.9534e-05	0
Deep-sea sediments	NCBI database	SRR4069404	-172.2	-16.6418	9161	11652598	10	0	0	0	0.000315364	0
Deep-sea sediments	NCBI database	SRR4069405	-172.2	-16.6418	9161	9129608	5	0	0	0	0.000201258	0
Deep-sea sediments	NCBI database	SRR4069406	-172.2	-16.6418	9161	27495736	6	0	0	0	8.01902e-05	0
Deep-sea sediments	NCBI database	SRR4069407	-172.2	-16.6418	9161	3950342	0	0	0	0	0	0
Deep-sea sediments	NCBI database	SRR4069408	-172.2	-16.6418	9161	11948900	0	0	0	0	0	0
Epipelagic zone waters	NCBI database	ERR598951	19.4084	39.3599	5	60342894	0	0	0	0	0	0
Epipelagic zone waters	NCBI database	ERR598959	39.855	18.4017	5	79176454	0	0	0	0	0	0
Epipelagic zone waters	NCBI database	ERR598966	63.5046	20.8151	5	86139608	0	0	0	0	0	0
Epipelagic zone waters	NCBI database	ERR598970	37.9965	-29.5023	5	84967914	0	0	0	0	0	0
Epipelagic zone waters	NCBI database	ERR599012	40.3444	-22.3407	5	291429494	0	0	0	0	0	0
Epipelagic zone waters	NCBI database	ERR599019	66.3281	-9.4112	5	65334264	0	0	0	0	0	0
Epipelagic zone waters	NCBI database	ERR599045	71.6428	0.0033	5	66796558	0	0	0	0	0	0
Epipelagic zone waters	NCBI database	ERR599119	-142.623	-8.895	5	83636400	0	0	0	0	0	0
Epipelagic zone waters	NCBI database	ERR599146	26.2932	-35.2087	5	195810696	0	0	0	0	0	0
Epipelagic zone waters	NCBI database	ERR599155	37.2183	23.4017	5	44690558	0	0	0	0	0	0
Epipelagic zone waters	NCBI database	ERR599158	64.5162	19.0342	5	79399842	0	0	0	0	0	0
Epipelagic zone waters	NCBI database	ERR598978	-85.2248	-5.254	5	265223826	19	0	0	0	2.63255e-05	0
Epipelagic zone waters	NCBI database	ERR598979	26.2932	-35.2087	5	94389398	7	0	0	0	2.72528e-05	0
Epipelagic zone waters	NCBI database	ERR598992	-139.274	-8.9721	5	278380318	29	0	0	0	3.8282e-05	0
Epipelagic zone waters	NCBI database	ERR599009	-58.2682	-47.1906	5	165902778	15	0	0	0	3.32256e-05	0
Epipelagic zone waters	NCBI database	ERR599022	-43.2831	-30.1885	5	62482374	3	0	0	0	1.76441e-05	0
Epipelagic zone waters	NCBI database	ERR599064	-73.0369	-33.8785	5	274983484	20	0	0	0	2.67275e-05	0
Epipelagic zone waters	NCBI database	ERR599080	-140.528	-9.1552	5	91314884	10	0	0	0	4.02433e-05	0
Epipelagic zone waters	NCBI database	ERR599105	-17.9098	-8.7788	5	68749000	2	0	0	0	1.06905e-05	0
Epipelagic zone waters	NCBI database	ERR599118	-84.553	2.0596	5	318539562	20	0	0	0	2.30729e-05	0
Epipelagic zone waters	NCBI database	ERR599120	-111.739	-25.8126	5	88382540	8	0	0	0	3.32628e-05	0
Epipelagic zone waters	NCBI database	ERR599134	38.1967	22.1283	5	84802594	7	0	0	0	3.03336e-05	0
Epipelagic zone waters	NCBI database	ERR599143	63.5046	20.8151	5	165026308	21	0	0	0	4.67629e-05	0
Epipelagic zone waters	NCBI database	ERR599165	-3.1759	-20.3976	5	177350178	3	0	0	0	6.2162e-06	0
Epipelagic zone waters	NCBI database	ERR599173	-3.2009	-20.3976	5	174366148	37	0	0	0	7.79785e-05	0
Epipelagic zone waters	NCBI database	ERR599174	4.6977	-31.0263	5	148927494	35	0	0	0	8.63632e-05	0
Epipelagic zone waters	NCBI database	SRR12719509	-121.197	34.8923	8	41784376	0	0	0	0	0	0
Epipelagic zone waters	NCBI database	SRR12719519	-117.767	33.4851	9	40730468	0	0	0	0	0	0
Epipelagic zone waters	NCBI database	SRR12720639	-121.852	33.8223	9	48653676	0	0	0	0	0	0
Epipelagic zone waters	NCBI database	SRR12720684	-121.151	34.1497	9	73016402	0	0	0	0	0	0
Epipelagic zone waters	NCBI database	SRR12719511	-117.774	33.4813	10	45420906	0	0	0	0	0	0
Epipelagic zone waters	NCBI database	SRR12719520	-118.936	32.9186	10	52066944	0	0	0	0	0	0
Epipelagic zone waters	NCBI database	SRR12719542	-121.713	32.319	10	59862306	0	0	0	0	0	0
Epipelagic zone waters	NCBI database	SRR12719545	-122.814	32.581	10	61755910	0	0	0	0	0	0
Epipelagic zone waters	NCBI database	SRR12720516	-122.541	33.4805	10	63585790	0	0	0	0	0	0
Epipelagic zone waters	NCBI database	SRR12720599	-120.916	35.0206	10	60650384	0	0	0	0	0	0
Epipelagic zone waters	NCBI database	SRR12720602	-123.999	30.4108	10	58251588	0	0	0	0	0	0
Epipelagic zone waters	NCBI database	SRR12720605	-121.317	31.7512	10	57919672	0	0	0	0	0	0
Epipelagic zone waters	NCBI database	SRR12720611	-118.386	33.1857	10	62168292	0	0	0	0	0	0
Epipelagic zone waters	NCBI database	SRR12720640	-120.028	34.2663	10	45372552	0	0	0	0	0	0
Epipelagic zone waters	NCBI database	SRR12720646	-122.669	34.9774	10	61569102	0	0	0	0	0	0
Epipelagic zone waters	NCBI database	SRR12720649	-118.893	32.1808	10	51188104	0	0	0	0	0	0
Epipelagic zone waters	NCBI database	SRR12720651	-121.992	31.4021	10	64024334	0	0	0	0	0	0
Epipelagic zone waters	NCBI database	SRR12720655	-119.481	32.6525	10	53848690	0	0	0	0	0	0
Epipelagic zone waters	NCBI database	SRR12720667	-120.007	33.1567	10	65421606	0	0	0	0	0	0
Epipelagic zone waters	NCBI database	SRR12720669	-120.755	33.5782	10	64054636	0	0	0	0	0	0
Epipelagic zone waters	NCBI database	SRR12720674	-122.257	34.3844	10	52001160	0	0	0	0	0	0
Epipelagic zone waters	NCBI database	SRR12720679	-121.99	31.4185	10	60202984	0	0	0	0	0	0
Epipelagic zone waters	NCBI database	SRR12720768	-123.912	32.8183	10	65393488	0	0	0	0	0	0
Epipelagic zone waters	NCBI database	SRR2102994	40.54	17.39	10	19120634	0	0	0	0	0	0
Epipelagic zone waters	NCBI database	SRR2103001	38.46	20.31	10	19903364	0	0	0	0	0	0
Epipelagic zone waters	NCBI database	SRR2103008	37.55	22.2	10	23456946	0	0	0	0	0	0
Epipelagic zone waters	NCBI database	SRR2103014	37.3	23.36	10	18596250	0	0	0	0	0	0
Epipelagic zone waters	NCBI database	SRR2103017	39.47	17.59	10	21842032	0	0	0	0	0	0
Epipelagic zone waters	NCBI database	SRR2103021	36.6	25.46	10	27175794	0	0	0	0	0	0
Epipelagic zone waters	NCBI database	SRR2103027	34.3	27.53	10	31398928	0	0	0	0	0	0
Epipelagic zone waters	NCBI database	SRR2103038	40.44	18.34	10	26434020	0	0	0	0	0	0
Epipelagic zone waters	NCBI database	SRR12719513	-119.481	32.6519	11	46525460	0	0	0	0	0	0
Epipelagic zone waters	NCBI database	SRR12720601	-117.303	32.9543	11	57531752	0	0	0	0	0	0
Epipelagic zone waters	NCBI database	SRR12720671	-121.843	33.8168	11	60859940	0	0	0	0	0	0
Epipelagic zone waters	NCBI database	SRR12720771	-122.252	34.3939	11	56662220	0	0	0	0	0	0
Epipelagic zone waters	NCBI database	SRR12720648	-117.305	32.9574	12	46657404	0	0	0	0	0	0
Epipelagic zone waters	NCBI database	SRR12720675	-120.025	34.2752	12	53682484	0	0	0	0	0	0
Epipelagic zone waters	NCBI database	SRR12720681	-120.756	33.5781	12	53303328	0	0	0	0	0	0
Epipelagic zone waters	NCBI database	SRR12720638	-118.969	33.6486	14	60741368	0	0	0	0	0	0
Epipelagic zone waters	NCBI database	ERR598974	63.5133	20.8222	17	65376348	2	0	0	0	1.1242e-05	0
Epipelagic zone waters	NCBI database	SRR12720650	-118.893	32.1808	18	52183916	0	0	0	0	0	0
Epipelagic zone waters	NCBI database	SRR12719518	-117.767	33.4851	22	43848986	0	0	0	0	0	0
Epipelagic zone waters	NCBI database	SRR12720668	-120.007	33.1567	23	56014822	0	0	0	0	0	0
Epipelagic zone waters	NCBI database	ERR598949	64.5126	19.0284	25	62687050	0	0	0	0	0	0
Epipelagic zone waters	NCBI database	SRR2102995	40.54	17.39	25	26942442	0	0	0	0	0	0
Epipelagic zone waters	NCBI database	SRR2102996	40.44	18.34	25	17318454	0	0	0	0	0	0
Epipelagic zone waters	NCBI database	SRR2103002	38.46	20.31	25	16109154	0	0	0	0	0	0
Epipelagic zone waters	NCBI database	SRR2103009	37.55	22.2	25	21050826	0	0	0	0	0	0
Epipelagic zone waters	NCBI database	SRR2103015	37.3	23.36	25	19206816	0	0	0	0	0	0
Epipelagic zone waters	NCBI database	SRR2103022	36.6	25.46	25	20976840	0	0	0	0	0	0
Epipelagic zone waters	NCBI database	SRR2103028	39.47	17.59	25	15301586	0	0	0	0	0	0
Epipelagic zone waters	NCBI database	SRR2103029	34.3	27.53	25	20002318	0	0	0	0	0	0
Epipelagic zone waters	NCBI database	SRR12720676	-122.257	34.3844	27	57055968	0	0	0	0	0	0
Epipelagic zone waters	NCBI database	SRR12720677	-120.025	34.2752	27	55844864	0	0	0	0	0	0
Epipelagic zone waters	NCBI database	SRR12720685	-121.151	34.1497	28	70236926	0	0	0	0	0	0
Epipelagic zone waters	NCBI database	ERR598990	26.317	-35.2528	30	113327170	0	0	0	0	0	0
Epipelagic zone waters	NCBI database	SRR12719512	-117.774	33.4813	30	45441194	0	0	0	0	0	0
Epipelagic zone waters	NCBI database	SRR12719521	-118.936	32.9186	30	54059026	0	0	0	0	0	0
Epipelagic zone waters	NCBI database	SRR12720518	-122.541	33.4805	30	77968586	0	0	0	0	0	0
Epipelagic zone waters	NCBI database	SRR12720664	-119.481	32.6525	35	50591748	0	0	0	0	0	0
Epipelagic zone waters	NCBI database	SRR12720610	-118.386	33.1857	40	61644248	0	0	0	0	0	0
Epipelagic zone waters	NCBI database	SRR12720641	-121.852	33.8223	41	49477012	0	0	0	0	0	0
Epipelagic zone waters	NCBI database	SRR12719510	-121.197	34.8923	44	45635276	0	0	0	0	0	0
Epipelagic zone waters	NCBI database	SRR12720773	-122.252	34.3939	45	56798504	0	0	0	0	0	0
Epipelagic zone waters	NCBI database	SRR2103006	40.54	17.39	47	15648096	0	0	0	0	0	0
Epipelagic zone waters	NCBI database	ERR599017	4.6932	-31.0136	50	132649034	27	0	0	0	7.47989e-05	0
Epipelagic zone waters	NCBI database	ERR599113	-96.0932	-12.9226	50	51755404	4	0	0	0	2.84014e-05	0
Epipelagic zone waters	NCBI database	SRR12720647	-122.669	34.9774	50	53772912	0	0	0	0	0	0
Epipelagic zone waters	NCBI database	SRR2102997	40.44	18.34	50	18714764	0	0	0	0	0	0
Epipelagic zone waters	NCBI database	SRR2103003	38.46	20.31	50	15975566	0	0	0	0	0	0
Epipelagic zone waters	NCBI database	SRR2103010	37.55	22.2	50	23218402	0	0	0	0	0	0
Epipelagic zone waters	NCBI database	SRR2103016	37.3	23.36	50	24618396	0	0	0	0	0	0
Epipelagic zone waters	NCBI database	SRR2103023	36.6	25.46	50	27700804	0	0	0	0	0	0
Epipelagic zone waters	NCBI database	SRR2103030	34.3	27.53	50	26148932	0	0	0	0	0	0
Epipelagic zone waters	NCBI database	SRR2103034	39.47	17.59	50	15466656	0	0	0	0	0	0
Epipelagic zone waters	NCBI database	SRR12720683	-120.756	33.5781	54	64189314	0	0	0	0	0	0
Epipelagic zone waters	NCBI database	SRR12720678	-121.99	31.4185	56	58382432	0	0	0	0	0	0
Epipelagic zone waters	NCBI database	SRR12719514	-119.481	32.6519	59	48678130	0	0	0	0	0	0
Epipelagic zone waters	NCBI database	ERR598977	70.0244	14.5375	60	76120642	0	0	0	0	0	0
Epipelagic zone waters	NCBI database	ERR598975	39.8483	18.49	60	75354742	2	0	0	0	9.75338e-06	0
Epipelagic zone waters	NCBI database	SRR12719541	-121.713	32.319	62	58717606	0	0	0	0	0	0
Epipelagic zone waters	NCBI database	SRR12720769	-123.912	32.8183	64	58659688	0	0	0	0	0	0
Epipelagic zone waters	NCBI database	ERR599023	37.8586	-29.5123	65	250528632	0	0	0	0	0	0
Epipelagic zone waters	NCBI database	ERR599025	37.8586	-29.5123	65	79027492	0	0	0	0	0	0
Epipelagic zone waters	NCBI database	ERR598972	37.9117	-29.5333	65	80822872	16	0	0	0	7.2748e-05	0
Epipelagic zone waters	NCBI database	SRR12720670	-121.843	33.8168	65	59051864	0	0	0	0	0	0
Epipelagic zone waters	NCBI database	ERR599016	53.9199	-16.9675	75	70591064	1	0	0	0	5.20578e-06	0
Epipelagic zone waters	NCBI database	SRR12720513	-122.814	32.581	75	51012400	0	0	0	0	0	0
Epipelagic zone waters	NCBI database	SRR12720607	-121.317	31.7512	79	50211268	0	0	0	0	0	0
Epipelagic zone waters	NCBI database	ERR599013	73.914	5.9997	80	64112180	0	0	0	0	0	0
Epipelagic zone waters	NCBI database	ERR599061	37.2517	23.4217	80	59906108	0	0	0	0	0	0
Epipelagic zone waters	NCBI database	SRR12720652	-121.992	31.4021	89	55976472	0	0	0	0	0	0
Epipelagic zone waters	NCBI database	SRR2102998	40.44	18.34	100	20272686	0	0	0	0	0	0
Epipelagic zone waters	NCBI database	SRR2103004	38.46	20.31	100	22929746	0	0	0	0	0	0
Epipelagic zone waters	NCBI database	SRR2103011	37.55	22.2	100	16456998	0	0	0	0	0	0
Epipelagic zone waters	NCBI database	SRR2103018	37.3	23.36	100	15912962	0	0	0	0	0	0
Epipelagic zone waters	NCBI database	SRR2103024	36.6	25.46	100	26723550	0	0	0	0	0	0
Epipelagic zone waters	NCBI database	SRR2103031	34.3	27.53	100	21802630	0	0	0	0	0	0
Epipelagic zone waters	NCBI database	SRR2103035	39.47	17.59	100	17634450	0	0	0	0	0	0
Epipelagic zone waters	NCBI database	SRR12720603	-123.999	30.4108	105	67948420	0	0	0	0	0	0
Epipelagic zone waters	NCBI database	ERR598948	-139.228	-8.9632	115	306153050	32	0	0	0	3.84102e-05	0
Epipelagic zone waters	NCBI database	ERR598956	-140.286	-8.896	150	94028322	8	0	0	0	3.12656e-05	0
Epipelagic zone waters	NCBI database	ERR599040	-35.3923	-21.0675	150	66223872	6	0	0	0	3.32945e-05	0
Epipelagic zone waters	NCBI database	ERR599117	-140.286	-8.896	150	91294980	7	0	0	0	2.81765e-05	0
Epipelagic zone waters	NCBI database	SRR12719515	-119.481	32.6519	170	40694412	0	0	0	0	0	0
Epipelagic zone waters	NCBI database	SRR12719522	-118.936	32.9186	170	48128688	0	0	0	0	0	0
Epipelagic zone waters	NCBI database	SRR12719544	-121.713	32.319	170	183379472	0	0	0	0	0	0
Epipelagic zone waters	NCBI database	SRR12720514	-122.814	32.581	170	58666302	0	0	0	0	0	0
Epipelagic zone waters	NCBI database	SRR12720517	-122.541	33.4805	170	60655198	0	0	0	0	0	0
Epipelagic zone waters	NCBI database	SRR12720600	-120.916	35.0206	170	51608206	0	0	0	0	0	0
Epipelagic zone waters	NCBI database	SRR12720604	-123.999	30.4108	170	67362222	0	0	0	0	0	0
Epipelagic zone waters	NCBI database	SRR12720608	-121.317	31.7512	170	50305906	0	0	0	0	0	0
Epipelagic zone waters	NCBI database	SRR12720612	-118.386	33.1857	170	53650254	0	0	0	0	0	0
Epipelagic zone waters	NCBI database	SRR12720643	-121.852	33.8223	170	57064692	0	0	0	0	0	0
Epipelagic zone waters	NCBI database	SRR12720644	-121.197	34.8923	170	58060298	0	0	0	0	0	0
Epipelagic zone waters	NCBI database	SRR12720653	-121.992	31.4021	170	59260776	0	0	0	0	0	0
Epipelagic zone waters	NCBI database	SRR12720665	-119.481	32.6525	170	56708546	0	0	0	0	0	0
Epipelagic zone waters	NCBI database	SRR12720672	-121.843	33.8168	170	49495760	0	0	0	0	0	0
Epipelagic zone waters	NCBI database	SRR12720680	-121.99	31.4185	170	49929814	0	0	0	0	0	0
Epipelagic zone waters	NCBI database	SRR12720686	-121.151	34.1497	170	62595988	0	0	0	0	0	0
Epipelagic zone waters	NCBI database	SRR12720770	-123.912	32.8183	170	57976512	0	0	0	0	0	0
Epipelagic zone waters	NCBI database	ERR598946	-96.155	-12.9057	177	228902980	25	0	0	0	4.01351e-05	0
Epipelagic zone waters	NCBI database	ERR598981	-96.155	-12.9057	177	44652276	5	0	0	0	4.11493e-05	0
Epipelagic zone waters	NCBI database	ERR599042	-111.699	-25.859	188	79696588	4	0	0	0	1.8444e-05	0
Mesopelagic zone waters	NCBI database	SRR2102999	40.44	18.34	200	20870028	0	0	0	0	0	0
Mesopelagic zone waters	NCBI database	SRR2103005	38.46	20.31	200	19815010	0	0	0	0	0	0
Mesopelagic zone waters	NCBI database	SRR2103012	37.55	22.2	200	22178262	0	0	0	0	0	0
Mesopelagic zone waters	NCBI database	SRR2103019	37.3	23.36	200	23149454	0	0	0	0	0	0
Mesopelagic zone waters	NCBI database	SRR2103025	36.6	25.46	200	26938070	0	0	0	0	0	0
Mesopelagic zone waters	NCBI database	SRR2103032	34.3	27.53	200	22923268	0	0	0	0	0	0
Mesopelagic zone waters	NCBI database	SRR2103036	39.47	17.59	200	16037670	0	0	0	0	0	0
Mesopelagic zone waters	NCBI database	SRR2103000	40.44	18.34	258	20074020	0	0	0	0	0	0
Mesopelagic zone waters	NCBI database	ERR599172	66.3895	18.735	270	81729382	2	0	0	0	8.99264e-06	0
Mesopelagic zone waters	NCBI database	ERR599167	64.5757	18.9918	340	182383086	21	0	0	0	4.23127e-05	0
Mesopelagic zone waters	NCBI database	ERR599015	-116.682	14.1468	375	100546298	31	0	0	0	0.0001133	0
Mesopelagic zone waters	NCBI database	ERR599132	-85.2995	-5.2771	480	257438720	20	0	0	0	2.85491e-05	0
Mesopelagic zone waters	NCBI database	ERR599085	-111.808	-25.8339	488	72190706	10	0	0	0	5.09043e-05	0
Mesopelagic zone waters	NCBI database	SRR2103007	38.46	20.31	500	22552198	0	0	0	0	0	0
Mesopelagic zone waters	NCBI database	SRR2103013	37.55	22.2	500	19380340	0	0	0	0	0	0
Mesopelagic zone waters	NCBI database	SRR2103020	37.3	23.36	500	22712024	0	0	0	0	0	0
Mesopelagic zone waters	NCBI database	SRR2103026	36.6	25.46	500	25431474	0	0	0	0	0	0
Mesopelagic zone waters	NCBI database	SRR2103033	34.3	27.53	500	20196606	0	0	0	0	0	0
Mesopelagic zone waters	NCBI database	SRR2103037	39.47	17.59	500	28910406	0	0	0	0	0	0
Mesopelagic zone waters	NCBI database	SRR12719516	-119.481	32.6519	515	43529162	0	0	0	0	0	0
Mesopelagic zone waters	NCBI database	SRR12719540	-118.936	32.9186	515	48969398	0	0	0	0	0	0
Mesopelagic zone waters	NCBI database	SRR12719543	-121.713	32.319	515	58379010	0	0	0	0	0	0
Mesopelagic zone waters	NCBI database	SRR12720515	-122.814	32.581	515	57587030	0	0	0	0	0	0
Mesopelagic zone waters	NCBI database	SRR12720559	-122.541	33.4805	515	59200518	0	0	0	0	0	0
Mesopelagic zone waters	NCBI database	SRR12720606	-123.999	30.4108	515	56895324	0	0	0	0	0	0
Mesopelagic zone waters	NCBI database	SRR12720609	-121.317	31.7512	515	53928930	0	0	0	0	0	0
Mesopelagic zone waters	NCBI database	SRR12720637	-118.386	33.1857	515	50693898	0	0	0	0	0	0
Mesopelagic zone waters	NCBI database	SRR12720642	-121.852	33.8223	515	69026412	0	0	0	0	0	0
Mesopelagic zone waters	NCBI database	SRR12720645	-121.197	34.8923	515	61181216	0	0	0	0	0	0
Mesopelagic zone waters	NCBI database	SRR12720654	-121.992	31.4021	515	61178500	0	0	0	0	0	0
Mesopelagic zone waters	NCBI database	SRR12720666	-119.481	32.6525	515	58553690	0	0	0	0	0	0
Mesopelagic zone waters	NCBI database	SRR12720673	-121.843	33.8168	515	50865970	0	0	0	0	0	0
Mesopelagic zone waters	NCBI database	SRR12720682	-121.99	31.4185	515	56582796	0	0	0	0	0	0
Mesopelagic zone waters	NCBI database	SRR12720767	-121.151	34.1497	515	57723712	0	0	0	0	0	0
Mesopelagic zone waters	NCBI database	SRR12720772	-123.912	32.8183	515	58655328	0	0	0	0	0	0
Mesopelagic zone waters	NCBI database	ERR599031	63.6158	20.8188	600	58551248	23	0	0	0	0.000144353	0
Mesopelagic zone waters	NCBI database	ERR599033	-139.243	-8.978	600	99326388	6	0	0	0	2.21984e-05	0
Mesopelagic zone waters	NCBI database	ERR598947	4.6606	-31.056	700	315526850	35	0	0	0	4.07631e-05	0
Mesopelagic zone waters	NCBI database	ERR599125	-49.3613	-61.9898	790	76084526	5	0	0	0	2.41496e-05	0
Mesopelagic zone waters	NCBI database	ERR599034	26.2905	-35.1889	850	58568466	10	0	0	0	6.27439e-05	0
Deep-sea waters	NCBI database	SRR2133844	-92.3661	26.0059	1000	32897666	1	0	0	0	1.11704e-05	0
Deep-sea waters	NCBI database	SRR2895135	-158	22.75	1000	42472914	0	0	0	0	0	0
Deep-sea waters	NCBI database	SRR5002312	-158	22.75	1000	2708834	0	0	0	0	0	0
Deep-sea waters	NCBI database	SRR5002316	-158	22.75	1000	34099068	2	0	0	0	2.15538e-05	0
Deep-sea waters	NCBI database	SRR5002320	-158	22.75	1000	71620066	0	0	0	0	0	0
Deep-sea waters	NCBI database	SRR5002321	-158	22.75	1000	64887254	0	0	0	0	0	0
Deep-sea waters	NCBI database	SRR5002331	-158	22.75	1000	102565462	1	0	0	0	3.5829e-06	0
Deep-sea waters	NCBI database	SRR5002344	-158	22.75	1000	50259388	2	0	0	0	1.46234e-05	0
Deep-sea waters	NCBI database	SRR5002370	-158	22.75	1000	75101586	1	0	0	0	4.89313e-06	0
Deep-sea waters	NCBI database	SRR5002380	-158	22.75	1000	37018306	2	0	0	0	1.9854e-05	0
Deep-sea waters	NCBI database	SRR5002386	-158	22.75	1000	1718380	0	0	0	0	0	0
Deep-sea waters	NCBI database	SRR5002389	-158	22.75	1000	42757246	1	0	0	0	8.5946e-06	0
Deep-sea waters	NCBI database	SRR5002394	-158	22.75	1000	75332384	0	0	0	0	0	0
Deep-sea waters	NCBI database	SRR5002408	-158	22.75	1000	81638700	0	0	0	0	0	0
Deep-sea waters	NCBI database	SRR5007141	-0.2862	37.3536	1000	126459438	1	0	0	0	2.90592e-06	0
Deep-sea waters	NCBI database	SRR5788265	-176	-32.5	1000	133170602	0	0	0	0	0	0
Deep-sea waters	NCBI database	SRR5788272	-170	-32.5	1000	27545466	0	0	0	0	0	0
Deep-sea waters	NCBI database	SRR5788395	-179.303	-32.5	1000	27294828	1	0	0	0	1.34634e-05	0
Deep-sea waters	NCBI database	SRR5902420	155.144	-27.9228	1000	2395530	4	0	0	0	0.000613612	0
Deep-sea waters	NCBI database	ERR599164	37.9202	-29.5082	1000	155108138	2	0	0	0	4.73839e-06	0
Deep-sea waters	NCBI database	SRR5788150	-158.028	-32.5125	1008	36637668	0	0	0	0	0	0
Deep-sea waters	NCBI database	SRR5788328	-154.004	-32.4948	1008	65204344	1	0	0	0	5.63584e-06	0
Deep-sea waters	NCBI database	SRR5788243	-169.991	-32.4875	1012	30958876	0	0	0	0	0	0
Deep-sea waters	NCBI database	SRR5788421	-164.981	-32.515	1023	47280490	0	0	0	0	0	0
Deep-sea waters	NCBI database	SRR5788228	-35.867	22.3331	1055	72030330	8	0	0	0	4.08141e-05	0
Deep-sea waters	NCBI database	SRR5189948	-155.257	18.902	1176	63104848	0	0	0	0	0	0
Deep-sea waters	NCBI database	SRR5189949	-155.257	18.902	1176	41550696	0	0	0	0	0	0
Deep-sea waters	NCBI database	SRR1793928	-173.28	-28.596	1470	1537452	0	0	0	0	0	0
Deep-sea waters	NCBI database	SRR2133846	-92.3661	26.0059	1470	31717110	11	0	0	0	0.000127448	0
Deep-sea waters	NCBI database	SRR5855486	-129.982	45.9331	1516	3033902	2	0	0	0	0.00024225	0
Deep-sea waters	NCBI database	SRR5855487	-129.982	45.9331	1516	37026568	0	0	0	0	0	0
Deep-sea waters	NCBI database	SRR5855491	-129.988	45.9227	1522	62724730	0	0	0	0	0	0
Deep-sea waters	NCBI database	SRR5855492	-129.988	45.9227	1522	27078912	0	0	0	0	0	0
Deep-sea waters	NCBI database	SRR5855497	-129.988	45.9227	1522	39163302	0	0	0	0	0	0
Deep-sea waters	NCBI database	SRR5855498	-129.988	45.9227	1522	59473714	0	0	0	0	0	0
Deep-sea waters	NCBI database	SRR5855489	-130.014	45.9333	1542	1147886	0	0	0	0	0	0
Deep-sea waters	NCBI database	SRR5855490	-130.014	45.9333	1542	31552994	1	0	0	0	1.16465e-05	0
Deep-sea waters	NCBI database	SRR5855493	-130.014	45.9333	1543	63002764	0	0	0	0	0	0
Deep-sea waters	NCBI database	SRR5855494	-130.014	45.9333	1546	36691464	0	0	0	0	0	0
Deep-sea waters	NCBI database	SRR5855495	-129.971	45.9261	1570	102321346	0	0	0	0	0	0
Deep-sea waters	NCBI database	SRR5855496	-129.971	45.9261	1570	60783730	0	0	0	0	0	0
Deep-sea waters	NCBI database	SRR10312494	179.057	-34.8616	1575	284439584	0	0	0	0	0	0
Deep-sea waters	NCBI database	SRR3724188	-130.667	48.97	2000	105649366	0	0	0	0	0	0
Deep-sea waters	NCBI database	SRR5007147	-0.2862	37.3536	2000	153235728	8	0	0	0	1.91852e-05	0
Deep-sea waters	NCBI database	SRR5902536	155.144	-27.9228	2000	39355654	9	0	0	0	8.40371e-05	0
Deep-sea waters	NCBI database	SRR2133848	-92.3661	26.0059	2107	34593410	4	0	0	0	4.24915e-05	0
Deep-sea waters	NCBI database	SRR2046222	-81.7195	18.5448	2294	291819402	72	0	0	0	9.0668e-05	0
Deep-sea waters	NCBI database	SRR5902493	155.143	-27.9228	3000	36180152	3	0	0	0	3.0471e-05	0
Deep-sea waters	NCBI database	SRR7168052	144.869	16.9618	3278	145581808	4	0	0	0	1.00969e-05	0
Deep-sea waters	NCBI database	SRR7648274	-158	22.75	4000	61873158	14	0	0	0	8.31498e-05	0
Deep-sea waters	NCBI database	SRR7648295	-158	22.75	4000	54788764	106	0	0	0	0.000710968	0
Deep-sea waters	NCBI database	SRR7648297	-158	22.75	4000	49893490	71	0	0	0	0.000522938	0
Deep-sea waters	NCBI database	SRR7648321	-158	22.75	4000	53543234	55	0	0	0	0.00037748	0
Deep-sea waters	NCBI database	SRR7648334	-158	22.75	4000	58315500	79	0	0	0	0.000497827	0
Deep-sea waters	NCBI database	SRR7648336	-158	22.75	4000	74110764	105	0	0	0	0.000520647	0
Deep-sea waters	NCBI database	SRR7648343	-158	22.75	4000	49067544	77	0	0	1	0.000576676	0.0203801
Deep-sea waters	NCBI database	SRR7648348	-158	22.75	4000	48551258	88	0	0	0	0.000666067	0
Deep-sea waters	NCBI database	SRR5902516	155.142	-27.9228	4000	42507426	0	0	0	0	0	0
Deep-sea waters	NCBI database	SRR2297238	-46.09	22.78	4350	77301138	32	0	0	0	0.000152125	0
Deep-sea waters	NCBI database	SRR5788244	-169.991	-32.4875	4580	23981940	38	0	0	0	0.000582284	0
Deep-sea waters	NCBI database	SRR2046221	-81.7195	18.5448	4950	267710556	416	0	0	0	0.000571036	0
Deep-sea waters	NCBI database	SRR5788329	-154.004	-32.4948	5095	41673514	70	0	0	0	0.000617268	0
Deep-sea waters	NCBI database	SRR5788420	-164.981	-32.515	5100	53821282	84	0	0	0	0.000573536	0
Deep-sea waters	NCBI database	SRR5788153	-158.028	-32.5125	5601	50640848	92	0	0	0	0.000667609	0
Hydrothermal vent	NCBI database	SRR1217367	-176.134	-20.0538	2605	174530426	32	0	0	0	6.73774e-05	0
Hydrothermal vent	NCBI database	SRR1217452	-176.601	-22.1803	1890	185135248	10	0	0	0	1.98494e-05	0
Hydrothermal vent	NCBI database	SRR1217459	-176.133	-20.0539	2440	157276514	19	0	0	0	4.43941e-05	0
Hydrothermal vent	NCBI database	SRR1217460	-176.191	-20.7612	1960	168325584	10	0	0	0	2.18316e-05	0
Hydrothermal vent	NCBI database	SRR1217462	-176.569	-21.99	1919	187067650	16	0	0	0	3.14309e-05	0
Hydrothermal vent	NCBI database	SRR1217463	-176.19	-22.7613	2155	169488288	12	0	0	0	2.60182e-05	0
Hydrothermal vent	NCBI database	SRR1217465	-176.182	-20.6816	2229	186087990	55	0	0	0	0.000108613	0
Hydrothermal vent	NCBI database	SRR1217564	-176.133	-20.0539	2639	118751402	32	0	0	0	9.90254e-05	0
Hydrothermal vent	NCBI database	SRR1217565	-176.191	-20.7612	2159	181094744	134	0	0	0	0.000271916	0
Hydrothermal vent	NCBI database	SRR1217566	-176.133	-20.0541	2315	188964668	29	2	0	0	5.63966e-05	0.010584
Hydrothermal vent	NCBI database	SRR1217567	-176.601	-20.1801	1785	154673072	26	0	0	0	6.17724e-05	0
Hydrothermal vent	NCBI database	SRR6439368	-13.35	-14.51	1820	112106928	56934	103	24	12	0.186627	1.23989
Hydrothermal vent	NCBI database	SRR6439369	-13.35	-14.51	1820	94983090	64222	87	55	18	0.248469	1.68451

## Sheet: Supplementary Table S5
Supplementary Table S5. Relative abundance of MAG DS176 and comammox amoAB genes in marine metagenomes.
Habitat	Source	Metagenomes	Longitude	Latitude	Depth (m)	Metagenomic read number	MAG (DPSM.bin176) read number	comammox amoA gene read number	comammox amoB gene read number	AOB amoA gene read number	AOB amoB gene read number	AOA amoA gene read number	AOA amoB gene read number	Genomic relative abundance (RPKM)	Comammox amoA gene relative abundance (CPM)	Comammox amoB gene relative abundance (CPM)
Deep-sea sediments	This study	SRR29704030	140.325	11.6117	3277	100812242	5816	0	1	0	0	384	276	0.0246386	0	0.00991943
Deep-sea sediments	This study	SRR29704038	141.718	12.3165	2800	110148684	13463	2	11	0	0	814	425	0.0521997	0.0181573	0.099865
Deep-sea sediments	This study	SRR29704037	141.718	12.3165	3456	108565814	6581	5	11	0	0	794	657	0.0258884	0.046055	0.101321
Deep-sea sediments	This study	SRR29704029	139.407	11.4397	2083	79548936	8098	1	4	0	0	723	494	0.0434759	0.0125709	0.0502835
Deep-sea sediments	This study	SRR29704043	140.862	12.6073	2758	100902436	8538	8	7	1	0	815	524	0.0361377	0.0792845	0.0693739
Deep-sea sediments	This study	SRR29704045	139.407	11.4397	2670	101056380	8253	4	0	0	0	670	412	0.0348782	0.0395819	0
Deep-sea sediments	This study	SRR29704047	138.621	11.6537	3438	109286128	4827	0	1	0	0	651	464	0.0188633	0	0.00915029
Deep-sea sediments	This study	SRR29704046	138.716	11.8191	2573	102366308	12935	0	2	0	0	531	286	0.0539654	0	0.0195377
Deep-sea sediments	This study	SRR29704035	138.716	11.8191	2850	101457234	13525	10	6	0	0	337	241	0.0569325	0.0985637	0.0591382
Deep-sea sediments	This study	SRR29704034	138.716	11.8191	3206	103604020	13552	11	10	0	0	253	152	0.0558641	0.106173	0.0965214
Deep-sea sediments	This study	SRR29704031	140.306	11.6271	3195	102206708	9595	0	7	0	0	534	242	0.0400932	0	0.0684887
Deep-sea sediments	This study	SRR29704044	139.407	11.4397	2670	107539980	12448	8	8	0	0	477	211	0.0494351	0.0743909	0.0743909
Deep-sea sediments	This study	SRR29704042	141.143	12.6168	3247	106033414	9174	0	1	0	0	489	267	0.0369506	0	0.00943099
Deep-sea sediments	This study	SRR29704041	140.741	12.4823	3325	105386450	6086	0	2	0	0	667	409	0.0246634	0	0.0189778
Deep-sea sediments	This study	SRR29704040	140.924	12.4239	2974	107192016	11623	3	1	0	0	360	246	0.0463086	0.0279872	0.00932905
Deep-sea sediments	This study	SRR29704033	139.931	11.2191	3208	107281670	4764	0	7	0	0	687	410	0.018965	0	0.0652488
Deep-sea sediments	This study	SRR29704032	140.306	11.6271	3195	93622028	6729	2	0	0	0	799	501	0.0306957	0.0213625	0
Deep-sea sediments	NCBI database	SRR11306546	110.48	16.73	1388	107525780	165	0	1	0	0	234	172	0.000655356	0	0.0093001
Deep-sea sediments	NCBI database	SRR11306545	110.48	16.73	1388	109497092	27	0	0	0	0	157	114	0.000105309	0	0
Deep-sea sediments	NCBI database	SRR11306560	110.48	16.73	1388	105663978	954	0	0	0	0	68	45	0.00385591	0	0
Deep-sea sediments	NCBI database	SRR11306553	110.47	16.73	1388	69004576	323	2	0	0	0	273	115	0.00199908	0.0289836	0
Deep-sea sediments	NCBI database	SRR11306552	110.47	16.73	1388	74706572	118	0	0	0	0	45	31	0.000674573	0	0
Deep-sea sediments	NCBI database	SRR11306551	110.47	16.73	1388	118364084	492	0	0	0	0	29	16	0.00177521	0	0
Deep-sea sediments	NCBI database	SRR11306550	110.41	16.73	1377	75107596	218	1	0	0	0	457	256	0.00123959	0.0133142	0
Deep-sea sediments	NCBI database	SRR11306549	110.41	16.73	1377	112724456	59	0	0	0	0	118	112	0.000223532	0	0
Deep-sea sediments	NCBI database	SRR11306548	110.41	16.73	1377	101204704	44	0	0	0	0	91	76	0.000185677	0	0
Deep-sea sediments	NCBI database	SRR11306547	110.4	16.69	1366	119255612	25	0	0	0	0	218	218	8.95296e-05	0	0
Deep-sea sediments	NCBI database	SRR11306544	110.4	16.69	1366	69146030	39	0	0	0	0	30	31	0.000240881	0	0
Deep-sea sediments	NCBI database	SRR11306543	110.4	16.69	1366	117749128	95	0	0	0	0	16	5	0.000344565	0	0
Deep-sea sediments	NCBI database	SRR11306542	119.29	22.11	1151	121260502	373	0	0	0	0	32	28	0.0013137	0	0
Deep-sea sediments	NCBI database	SRR11306567	119.29	22.11	1151	129417274	290	0	0	0	0	29	12	0.000956999	0	0
Deep-sea sediments	NCBI database	SRR11306566	119.29	22.11	1151	87016838	80	0	0	0	0	17	3	0.000392638	0	0
Deep-sea sediments	NCBI database	SRR11306565	111.99	18.44	1732	85021870	676	1	1	0	0	296	165	0.00339564	0.0117617	0.0117617
Deep-sea sediments	NCBI database	SRR11306564	111.99	18.44	1732	68797166	364	0	0	0	0	97	68	0.00225963	0	0
Deep-sea sediments	NCBI database	SRR11306563	111.99	18.44	1732	63271396	98	0	0	0	0	28	27	0.000661492	0	0
Deep-sea sediments	NCBI database	SRR11306562	112.97	18.18	2807	76976782	3102	4	2	0	0	382	208	0.0172103	0.0519637	0.0259819
Deep-sea sediments	NCBI database	SRR11306561	112.97	18.18	2807	149909724	4476	5	1	0	0	406	219	0.0127516	0.0333534	0.00667068
Deep-sea sediments	NCBI database	SRR11306559	112.97	18.18	2807	115275076	442	0	0	0	0	41	13	0.00163754	0	0
Deep-sea sediments	NCBI database	SRR11306558	114.08	18.05	3408	119783868	8799	4	6	0	0	319	210	0.0313719	0.0333935	0.0500902
Deep-sea sediments	NCBI database	SRR11306557	114.08	18.05	3408	71689650	448	0	0	0	0	14	16	0.00266887	0	0
Deep-sea sediments	NCBI database	SRR11306556	114.08	18.05	3408	125615008	517	0	0	0	0	16	5	0.00175774	0	0
Deep-sea sediments	NCBI database	SRR11306555	111.94	18.2	2200	111694504	7271	8	4	0	0	275	131	0.0278015	0.0716239	0.035812
Deep-sea sediments	NCBI database	SRR11306554	111.94	18.2	2200	109411712	2529	2	3	0	0	139	83	0.00987167	0.0182796	0.0274194
Deep-sea sediments	NCBI database	SRR6880358	140.425	-66.314	1000	90726498	19	0	0	1	0	195	196	8.94386e-05	0	0
Deep-sea sediments	NCBI database	SRR6880359	140.425	-66.314	1000	47325934	6	0	0	0	0	143	130	5.41449e-05	0	0
Deep-sea sediments	NCBI database	SRR6880360	140.425	-66.314	1000	47497010	6	0	0	1	0	323	365	5.39499e-05	0	0
Deep-sea sediments	NCBI database	SRR6660645	32.37	31.71	1120	18155388	0	0	0	0	0	0	0	0	0	0
Deep-sea sediments	NCBI database	DRR121192	153.45	22.85	1154	7738142	0	0	0	0	0	5	0	0	0	0
Deep-sea sediments	NCBI database	DRR121196	153.45	22.85	1154	6189680	1	0	0	0	0	2	2	6.89982e-05	0	0
Deep-sea sediments	NCBI database	DRR121200	153.45	22.85	1154	5882398	19	0	0	0	0	43	24	0.00137945	0	0
Deep-sea sediments	NCBI database	DRR121207	153.45	22.85	1154	5092338	119	0	1	0	0	3	10	0.00998011	0	0.196373
Deep-sea sediments	NCBI database	SRR8443420	122.34	25.03	1170	113860692	1	0	0	0	0	0	0	3.75087e-06	0	0
Deep-sea sediments	NCBI database	SRR5189950	-155.257	18.902	1176	49226380	2	0	0	0	0	20	17	1.73515e-05	0	0
Deep-sea sediments	NCBI database	SRR5189951	-155.257	18.903	1176	42000044	0	0	0	0	0	135	99	0	0	0
Deep-sea sediments	NCBI database	SRR5189953	-155.257	18.903	1176	40956982	2	0	0	0	0	27	14	2.08549e-05	0	0
Deep-sea sediments	NCBI database	SRR8443422	122.35	25.04	1206	86967746	89	0	0	0	0	14	20	0.000437056	0	0
Deep-sea sediments	NCBI database	SRR10312504	179.068	-34.8824	1213	172561776	0	0	0	0	0	2	0	0	0	0
Deep-sea sediments	NCBI database	SRR10310285	179.068	-34.8823	1214	173148776	0	0	0	0	0	7	7	0	0	0
Deep-sea sediments	NCBI database	SRR10312497	179.068	-34.8824	1214	219753930	0	0	0	0	0	154	104	0	0	0
Deep-sea sediments	NCBI database	SRR1971619	14.719	72.001	1250	66591658	76	0	0	0	0	326	312	0.000487416	0	0
Deep-sea sediments	NCBI database	SRR1971620	14.726	72.005	1250	46060794	1	0	0	0	0	0	0	9.27202e-06	0	0
Deep-sea sediments	NCBI database	SRR1971621	14.726	72	1250	41183206	16	0	0	0	0	4	2	0.000165923	0	0
Deep-sea sediments	NCBI database	SRR1971622	14.728	72.003	1250	20696408	1	0	0	0	0	0	0	2.06353e-05	0	0
Deep-sea sediments	NCBI database	SRR1971624	14.732	72.003	1250	8000000	0	0	0	0	0	4	0	0	0	0
Deep-sea sediments	NCBI database	SRR1971625	14.732	72.003	1250	30804446	2	0	0	0	0	0	0	2.77282e-05	0	0
Deep-sea sediments	NCBI database	SRR1971623	14.732	72.003	1250	138883036	96	0	0	0	0	253	166	0.000295208	0	0
Deep-sea sediments	NCBI database	SRR6660644	14.7205	72.0032	1263	53148582	9	0	0	0	0	6	1	7.23197e-05	0	0
Deep-sea sediments	NCBI database	SRR9849936	-155.257	18.9056	1271	63677218	0	0	0	0	0	4	19	0	0	0
Deep-sea sediments	NCBI database	SRR9849951	-155.257	18.9064	1300	58453986	0	0	0	0	0	17	52	0	0	0
Deep-sea sediments	NCBI database	SRR10312495	179.071	-34.8784	1315	198420642	0	0	0	0	0	0	0	0	0	0
Deep-sea sediments	NCBI database	SRR10312503	179.052	-34.8579	1319	207603442	0	0	0	0	0	0	0	0	0	0
Deep-sea sediments	NCBI database	SRR10325488	179.052	-34.8579	1319	8908404	0	0	0	0	0	0	0	0	0	0
Deep-sea sediments	NCBI database	DRR121191	153.27	22.74	1432	6911716	69	2	2	0	0	23	8	0.00426353	0.289364	0.289364
Deep-sea sediments	NCBI database	DRR121195	153.27	22.74	1432	7888648	150	0	0	0	0	28	6	0.00812072	0	0
Deep-sea sediments	NCBI database	DRR121199	153.27	22.74	1432	4942706	2	0	0	0	0	6	12	0.000172811	0	0
Deep-sea sediments	NCBI database	DRR121206	153.27	22.74	1432	6247682	244	2	2	0	0	23	10	0.0166793	0.320119	0.320119
Deep-sea sediments	NCBI database	SRR10375097	175.681	-41.6888	1451	65738954	51	0	0	0	0	43	28	0.000331324	0	0
Deep-sea sediments	NCBI database	SRR12687605	-74.47	36.87	1474	33944332	0	0	0	2	14	4	6	0	0	0
Deep-sea sediments	NCBI database	DRR121210	144.31	34.24	1483	5118988	25	0	0	0	0	3	3	0.00208575	0	0
Deep-sea sediments	NCBI database	ERR2431949	-139.039	70.6597	1534	94715178	37	0	0	2	0	164	164	0.000166835	0	0
Deep-sea sediments	NCBI database	SRR8443421	126.59	27.33	1549	119612348	156	0	0	0	0	7	18	0.000556999	0	0
Deep-sea sediments	NCBI database	SRR1793929	-173.28	-28.596	1550	30470478	0	0	0	0	0	0	0	0	0	0
Deep-sea sediments	NCBI database	SRR1793930	-173.28	-28.596	1550	65221092	0	0	0	0	0	0	1	0	0	0
Deep-sea sediments	NCBI database	SRR1793931	-173.28	-28.596	1550	30177380	0	0	0	0	0	0	0	0	0	0
Deep-sea sediments	NCBI database	SRR10312490	179.057	-34.8615	1583	133284550	0	0	0	0	0	1	0	0	0	0
Deep-sea sediments	NCBI database	SRR10312496	179.058	-34.8611	1592	213421668	0	0	0	0	0	0	0	0	0	0
Deep-sea sediments	NCBI database	SRR10312500	179.058	-34.8611	1596	152478280	0	0	0	0	0	0	0	0	0	0
Deep-sea sediments	NCBI database	SRR10312489	179.058	-34.8611	1599	293793292	0	0	0	0	0	0	0	0	0	0
Deep-sea sediments	NCBI database	SRR10312502	179.057	-34.8621	1605	307166746	0	0	0	0	0	4	2	0	0	0
Deep-sea sediments	NCBI database	SRR10312498	179.057	-34.8621	1611	242667028	0	0	0	0	0	7	0	0	0	0
Deep-sea sediments	NCBI database	SRR10312499	179.057	-34.8621	1611	295231354	0	0	0	0	0	4	0	0	0	0
Deep-sea sediments	NCBI database	SRR10312492	179.058	-34.8619	1622	166959014	0	0	0	0	0	0	0	0	0	0
Deep-sea sediments	NCBI database	SRR3136142	49.66	-37.88	1654	44501964	0	0	0	0	0	0	0	0	0	0
Deep-sea sediments	NCBI database	SRR10309773	179.058	-34.8626	1669	269560736	0	0	0	0	0	93	2	0	0	0
Deep-sea sediments	NCBI database	ERR2639421	151.672	-3.7268	1689	92816030	1	0	0	0	0	0	0	4.60132e-06	0	0
Deep-sea sediments	NCBI database	ERR2639423	151.672	-3.7269	1691	49662386	0	0	0	0	0	0	0	0	0	0
Deep-sea sediments	NCBI database	ERR2639422	151.672	-3.7285	1719	52807924	0	0	0	0	0	4	6	0	0	0
Deep-sea sediments	NCBI database	ERR1730304	-93	19.9	1739	5770650	0	0	0	0	0	26	6	0	0	0
Deep-sea sediments	NCBI database	ERR2639424	151.674	-3.7305	1741	41901190	0	0	0	0	0	2	3	0	0	0
Deep-sea sediments	NCBI database	ERR1730302	-96.8	22.8	1749	4903354	0	0	0	0	0	20	9	0	0	0
Deep-sea sediments	NCBI database	SRR3669912	-111.125	27.1004	1795	4457170	0	0	0	0	0	0	0	0	0	0
Deep-sea sediments	NCBI database	SRR3679449	-111.125	27.1004	1795	13150484	0	0	0	0	0	0	0	0	0	0
Deep-sea sediments	NCBI database	SRR10097245	176.083	-41.7703	1974	66618654	90	0	0	0	0	100	104	0.000576969	0	0
Deep-sea sediments	NCBI database	SRR10097246	176.083	-41.7703	1974	64334496	28	0	0	0	0	32	38	0.000185874	0	0
Deep-sea sediments	NCBI database	SRR10097247	176.083	-41.7703	1974	65077224	10	0	0	0	0	15	22	6.56261e-05	0	0
Deep-sea sediments	NCBI database	SRR10375098	176.083	-41.7703	1974	69972572	58	0	0	0	0	111	63	0.000354002	0	0
Deep-sea sediments	NCBI database	SRR10375099	176.083	-41.7703	1974	71570494	90	0	0	0	0	240	179	0.000537049	0	0
Deep-sea sediments	NCBI database	SRR3223410	-111.405	27.0119	2016	139075588	3	0	0	0	0	0	0	9.21247e-06	0	0
Deep-sea sediments	NCBI database	SRR9849954	-33.9028	36.2293	2295	68612580	0	0	0	0	0	8	2	0	0	0
Deep-sea sediments	NCBI database	SRR9849955	-33.9028	36.2293	2295	82226544	3	0	0	0	0	32	28	1.55817e-05	0	0
Deep-sea sediments	NCBI database	SRR1555743	8.464	73.7632	2383	30681136	2	0	0	0	0	0	0	2.78397e-05	0	0
Deep-sea sediments	NCBI database	SRR1555748	8.464	73.7632	2383	27239244	2	0	0	0	0	1	0	3.13574e-05	0	0
Deep-sea sediments	NCBI database	SRR3136143	51.01	-37.55	2462	55453606	0	0	0	0	0	0	0	0	0	0
Deep-sea sediments	NCBI database	SRR4028170	-13.35	-15.16	2500	42266056	6	0	0	0	0	0	0	6.06269e-05	0	0
Deep-sea sediments	NCBI database	SRR12623516	-60.2118	43.0105	2582	123004172	588	1	0	0	0	418	283	0.00204156	0.00812981	0
Deep-sea sediments	NCBI database	SRR12623517	-60.2118	43.0105	2582	119291980	25	0	0	0	0	4	1	8.95023e-05	0	0
Deep-sea sediments	NCBI database	SRR12623518	-60.2118	43.0105	2582	116968450	1	0	0	0	0	12	8	3.65121e-06	0	0
Deep-sea sediments	NCBI database	SRR12623519	-60.2118	43.0105	2582	109745544	7	0	0	0	0	266	194	2.72406e-05	0	0
Deep-sea sediments	NCBI database	SRR12623520	-60.2118	43.0105	2582	108192102	9	0	0	0	0	47	44	3.55265e-05	0	0
Deep-sea sediments	NCBI database	SRR12623521	-60.2118	43.0105	2582	193937004	21	0	0	0	0	55	38	4.62449e-05	0	0
Deep-sea sediments	NCBI database	SRR12623522	-60.2118	43.0105	2582	142522760	19	0	0	0	0	56	44	5.69344e-05	0	0
Deep-sea sediments	NCBI database	SRR1628697	-127.764	47.7535	2665	42072910	0	0	0	0	0	2	0	0	0	0
Deep-sea sediments	NCBI database	SRR1628698	-127.764	47.7535	2665	45206218	0	0	0	0	0	0	0	0	0	0
Deep-sea sediments	NCBI database	SRR1628696	-127.764	47.7535	2667	84164942	0	0	0	0	0	0	0	0	0	0
Deep-sea sediments	NCBI database	DRR121217	144.34	34.3	2748	4866336	0	0	0	0	0	33	38	0	0	0
Deep-sea sediments	NCBI database	DRR121218	144.34	34.3	2748	4312248	5	0	0	0	0	10	5	0.00049519	0	0
Deep-sea sediments	NCBI database	DRR121221	143.39	12.55	2787	4312860	0	0	0	0	0	0	0	0	0	0
Deep-sea sediments	NCBI database	DRR121222	143.39	12.55	2787	4502406	1	0	0	0	0	0	0	9.48552e-05	0	0
Deep-sea sediments	NCBI database	SRR12687604	-136.3	54.27	2803	24418506	0	0	0	2	4	1	14	0	0	0
Deep-sea sediments	NCBI database	DRR121202	153.24	22.68	2887	5259962	3	0	0	0	0	28	23	0.000243581	0	0
Deep-sea sediments	NCBI database	DRR121203	153.24	22.68	2887	5859710	22	0	0	0	0	19	18	0.00160344	0	0
Deep-sea sediments	NCBI database	ERR3341264	-93.4352	21.8999	2925	2284186	0	0	0	0	0	0	0	0	0	0
Deep-sea sediments	NCBI database	ERR3341265	-93.4352	21.8999	2925	2669226	0	0	0	0	0	0	0	0	0	0
Deep-sea sediments	NCBI database	ERR3341266	-93.4352	21.8999	2925	4379642	0	0	0	0	0	0	0	0	0	0
Deep-sea sediments	NCBI database	ERR3341267	-93.4352	21.8999	2925	38887656	1	0	0	0	0	0	0	1.09823e-05	0	0
Deep-sea sediments	NCBI database	ERR3341270	-93.4352	21.8999	2925	4058314	0	0	0	0	0	0	0	0	0	0
Deep-sea sediments	NCBI database	ERR3365594	-93.4352	21.8999	2925	82145862	0	0	0	0	0	0	1	0	0	0
Deep-sea sediments	NCBI database	ERR3365595	-93.4352	21.8999	2925	119540534	0	0	0	0	0	0	0	0	0	0
Deep-sea sediments	NCBI database	ERR3365596	-93.4352	21.8999	2925	17969968	0	0	0	0	0	0	0	0	0	0
Deep-sea sediments	NCBI database	SRR9849957	143.649	12.9223	2928	76408620	0	0	0	0	0	0	0	0	0	0
Deep-sea sediments	NCBI database	SRR9849964	143.649	12.9223	2928	65418770	0	0	0	0	0	0	0	0	0	0
Deep-sea sediments	NCBI database	SRR9849980	143.649	12.9224	2930	62567322	0	0	0	0	0	6	0	0	0	0
Deep-sea sediments	NCBI database	SRR5396644	-95.0002	25.8326	2999	208581878	0	30	50	0	0	78	56	0	0.143828	0.239714
Deep-sea sediments	NCBI database	DRR093002	143.62	12.93	3024	5285338	0	0	0	0	0	0	0	0	0	0
Deep-sea sediments	NCBI database	DRR093003	143.62	12.93	3024	6982316	0	0	0	0	0	0	0	0	0	0
Deep-sea sediments	NCBI database	DRR093004	143.62	12.93	3024	31618486	0	0	0	0	0	0	0	0	0	0
Deep-sea sediments	NCBI database	DRR093005	143.62	12.93	3024	44513476	0	0	0	0	0	0	0	0	0	0
Deep-sea sediments	NCBI database	SRR9822617	64.5911	-27.8406	3062	43493990	0	0	0	0	0	0	0	0	0	0
Deep-sea sediments	NCBI database	ERR3341263	-93.2462	22.0226	3092	4702608	0	0	0	0	0	0	0	0	0	0
Deep-sea sediments	NCBI database	SRR9822619	64.5893	-27.8428	3185	41222518	0	0	0	0	0	49	25	0	0	0
Deep-sea sediments	NCBI database	DRR121219	144.34	34.32	3199	5014870	171	0	0	0	0	33	19	0.0145627	0	0
Deep-sea sediments	NCBI database	DRR121211	144.34	34.32	3200	5890244	1	0	0	0	0	26	29	7.25057e-05	0	0
Deep-sea sediments	NCBI database	DRR121212	144.34	34.32	3200	4407840	0	0	0	0	0	39	20	0	0	0
Deep-sea sediments	NCBI database	SRR9822616	64.5882	-27.843	3223	40722102	0	0	0	0	0	37	50	0	0	0
Deep-sea sediments	NCBI database	SRR8482191	8.45517	73.7563	3236	22493064	11	0	0	0	0	2	4	0.000208857	0	0
Deep-sea sediments	NCBI database	SRR8482192	8.45517	73.7563	3236	22102316	17	0	0	0	0	4	3	0.000328486	0	0
Deep-sea sediments	NCBI database	SRR8482193	8.45517	73.7563	3236	67627010	3	0	0	0	0	5	5	1.89455e-05	0	0
Deep-sea sediments	NCBI database	SRR8482194	8.45517	73.7563	3236	29328378	3	0	0	0	0	2	1	4.36857e-05	0	0
Deep-sea sediments	NCBI database	SRR8482195	8.45517	73.7563	3236	93939362	9	0	0	0	0	8	7	4.09167e-05	0	0
Deep-sea sediments	NCBI database	SRR8482196	8.45517	73.7563	3236	63427742	3	0	0	0	0	6	2	2.01998e-05	0	0
Deep-sea sediments	NCBI database	SRR8482197	8.45517	73.7563	3236	55830748	0	0	0	0	0	0	0	0	0	0
Deep-sea sediments	NCBI database	SRR8482198	8.45517	73.7563	3236	89297274	2	0	0	0	0	5	4	9.56527e-06	0	0
Deep-sea sediments	NCBI database	SRR8452060	8.46383	73.7633	3250	109396770	107	0	0	0	0	48	32	0.00041772	0	0
Deep-sea sediments	NCBI database	SRR9849983	-44.951	23.3691	3505	48170856	0	0	0	0	0	8	6	0	0	0
Deep-sea sediments	NCBI database	SRR3136141	63.94	-27.85	3530	66854500	0	0	0	0	0	0	0	0	0	0
Deep-sea sediments	NCBI database	ERR1730305	-92.05	22.35	3551	4929332	0	0	2	0	0	12	9	0	0	0.405734
Deep-sea sediments	NCBI database	ERR1730306	-94	21.9	3559	4631132	0	0	0	0	0	18	11	0	0	0
Deep-sea sediments	NCBI database	SRR9849978	-44.8264	26.1372	3626	53746118	0	0	0	0	0	0	0	0	0	0
Deep-sea sediments	NCBI database	ERR1730303	-93	22.9	3741	4345928	0	0	0	0	0	5	6	0	0	0
Deep-sea sediments	NCBI database	DRR121213	144.36	34.38	4290	4784126	0	0	0	0	0	57	27	0	0	0
Deep-sea sediments	NCBI database	DRR121214	144.36	34.38	4290	4822226	0	0	0	0	0	44	37	0	0	0
Deep-sea sediments	NCBI database	SRR2297239	-46.05	22.78	4350	64397220	10	0	0	0	0	3	0	6.63191e-05	0	0
Deep-sea sediments	NCBI database	DRR121209	153.22	22.63	4374	5931266	53	0	0	0	0	11	3	0.00381623	0	0
Deep-sea sediments	NCBI database	SRR5988122	-46.09	22.78	4400	105746560	26	0	0	0	0	31	23	0.000105006	0	0
Deep-sea sediments	NCBI database	SRR5988112	-46.09	22.78	4400	33445188	5	0	0	0	0	117	86	6.38472e-05	0	0
Deep-sea sediments	NCBI database	SRR12068623	-46.05	22.8	4425	105413266	3	0	0	0	0	14	0	1.21543e-05	0	0
Deep-sea sediments	NCBI database	SRR12068624	-46.05	22.8	4425	78437250	163	0	0	0	0	24	54	0.000887505	0	0
Deep-sea sediments	NCBI database	SRR12068625	-46.05	22.8	4425	71049898	175	0	0	0	0	52	26	0.00105191	0	0
Deep-sea sediments	NCBI database	SRR2226463	-46.05	22.8	4425	53310532	0	0	0	0	0	2	1	0	0	0
Deep-sea sediments	NCBI database	SRR2239787	-46.05	22.8	4425	69406422	3	0	0	0	0	2	2	1.84598e-05	0	0
Deep-sea sediments	NCBI database	SRR5189788	-46.05	22.8	4425	31982408	2	0	0	0	0	9	0	2.6707e-05	0	0
Deep-sea sediments	NCBI database	SRR5189789	-46.05	22.8	4425	50134760	53	0	0	0	0	6	5	0.000451484	0	0
Deep-sea sediments	NCBI database	SRR12068626	-46.05	22.8	4425	89285292	1014	0	0	0	0	431	273	0.00485025	0	0
Deep-sea sediments	NCBI database	SRR5988110	-46.05	22.8	4425	60776078	0	0	0	0	0	98	50	0	0	0
Deep-sea sediments	NCBI database	SRR5988121	-46.05	22.8	4425	25582708	0	0	0	0	0	99	79	0	0	0
Deep-sea sediments	NCBI database	SRR5988123	-46.05	22.8	4425	56531098	0	0	0	0	0	412	313	0	0	0
Deep-sea sediments	NCBI database	SRR5988124	-46.05	22.8	4425	222100582	0	0	0	0	0	27	8	0	0	0
Deep-sea sediments	NCBI database	SRR5988125	-46.05	22.8	4425	30737472	2	0	0	0	0	237	183	2.77887e-05	0	0
Deep-sea sediments	NCBI database	SRR5189787	-46.09	22.81	4476	33036186	0	0	0	0	0	1	0	0	0	0
Deep-sea sediments	NCBI database	DRR121194	153.22	22.63	4480	8726208	0	0	0	0	0	22	36	0	0	0
Deep-sea sediments	NCBI database	DRR121198	153.22	22.63	4480	8354078	4	0	0	0	0	32	43	0.000204488	0	0
Deep-sea sediments	NCBI database	DRR121204	153.22	22.63	4480	5748130	1	0	0	0	0	45	52	7.42983e-05	0	0
Deep-sea sediments	NCBI database	DRR121205	153.22	22.63	4480	5088008	11	0	0	0	0	24	12	0.000923316	0	0
Deep-sea sediments	NCBI database	SRR5149189	-46.0812	22.7559	4483	90756488	0	0	0	0	0	0	0	0	0	0
Deep-sea sediments	NCBI database	SRR2107298	-46.08	22.75	4484	31030000	0	0	0	0	0	0	0	0	0	0
Deep-sea sediments	NCBI database	SRR2119717	-46.08	22.75	4484	30940000	0	0	0	0	0	0	0	0	0	0
Deep-sea sediments	NCBI database	SRR8772597	138.403	9.8989	4955	23933570	0	0	0	0	0	9	11	0	0	0
Deep-sea sediments	NCBI database	SRR8772598	138.403	9.8989	4955	63932310	16	0	0	0	0	54	10	0.000106882	0	0
Deep-sea sediments	NCBI database	SRR2605792	-139.801	-39.3103	5283	28481830	31	0	0	0	0	114	105	0.000464836	0	0
Deep-sea sediments	NCBI database	SRR2605793	-139.801	-39.3103	5283	29080976	45	0	0	0	0	137	76	0.00066086	0	0
Deep-sea sediments	NCBI database	DRR121215	144.39	34.41	5507	4832894	0	0	0	0	0	45	31	0	0	0
Deep-sea sediments	NCBI database	DRR121216	144.39	34.41	5507	4500212	6	0	0	0	0	21	17	0.000569408	0	0
Deep-sea sediments	NCBI database	DRR121220	144.39	34.41	5507	4432358	10	0	0	0	0	33	24	0.000963542	0	0
Deep-sea sediments	NCBI database	DRR121193	153.22	22.51	5517	7494204	5	0	0	0	0	30	14	0.000284938	0	0
Deep-sea sediments	NCBI database	DRR121197	153.22	22.51	5517	8795304	5	0	0	0	0	42	15	0.000242787	0	0
Deep-sea sediments	NCBI database	DRR121201	153.22	22.51	5517	5243182	4	0	0	0	0	19	10	0.000325815	0	0
Deep-sea sediments	NCBI database	SRR12157859	141.981	10.86	5555	250200022	1382	0	0	0	0	343	170	0.00235899	0	0
Deep-sea sediments	NCBI database	SRR12157857	141.983	10.86	5560	249261190	0	0	0	0	0	62	2	0	0	0
Deep-sea sediments	NCBI database	SRR12157858	141.983	10.86	5560	228667668	1135	0	0	0	0	98	10	0.00211981	0	0
Deep-sea sediments	NCBI database	DRR121208	153.22	22.51	5577	6290096	16	0	0	0	0	21	16	0.00108635	0	0
Deep-sea sediments	NCBI database	SRR8772595	138.495	9.8653	6381	25590544	0	0	0	0	0	4	0	0	0	0
Deep-sea sediments	NCBI database	SRR12157856	142.301	11.04	7042	149225910	332	0	0	0	0	2116	1559	0.000950166	0	0
Deep-sea sediments	NCBI database	SRR12157855	142.302	11.04	7043	175912910	733	0	0	0	0	33	17	0.00177956	0	0
Deep-sea sediments	NCBI database	SRR12157854	142.303	11.04	7052	158777746	255	0	0	0	0	15	41	0.000685893	0	0
Deep-sea sediments	NCBI database	SRR4069403	-172.2	-16.6418	9161	3692020	1	0	0	0	0	4	4	0.000115676	0	0
Deep-sea sediments	NCBI database	SRR4069404	-172.2	-16.6418	9161	11652598	3	0	0	0	0	12	11	0.000109952	0	0
Deep-sea sediments	NCBI database	SRR4069405	-172.2	-16.6418	9161	9129608	0	0	0	0	0	0	0	0	0	0
Deep-sea sediments	NCBI database	SRR4069406	-172.2	-16.6418	9161	27495736	0	0	0	0	0	0	0	0	0	0
Deep-sea sediments	NCBI database	SRR4069407	-172.2	-16.6418	9161	3950342	0	0	0	0	0	0	0	0	0	0
Deep-sea sediments	NCBI database	SRR4069408	-172.2	-16.6418	9161	11948900	0	0	0	0	0	0	0	0	0	0
Epipelagic zone waters	NCBI database	ERR598951	19.4084	39.3599	5	60342894	3	0	0	0	0	0	0	2.12325e-05	0	0
Epipelagic zone waters	NCBI database	ERR598959	39.855	18.4017	5	79176454	5	0	0	0	0	9	8	2.69699e-05	0	0
Epipelagic zone waters	NCBI database	ERR598966	63.5046	20.8151	5	86139608	2	0	0	0	0	0	0	9.91591e-06	0	0
Epipelagic zone waters	NCBI database	ERR598970	37.9965	-29.5023	5	84967914	7	0	0	0	0	0	0	3.51843e-05	0	0
Epipelagic zone waters	NCBI database	ERR599012	40.3444	-22.3407	5	291429494	9	0	0	0	0	4	0	1.31891e-05	0	0
Epipelagic zone waters	NCBI database	ERR599019	66.3281	-9.4112	5	65334264	5	0	0	0	0	0	0	3.2684e-05	0	0
Epipelagic zone waters	NCBI database	ERR599045	71.6428	0.0033	5	66796558	2	0	0	0	0	0	0	1.27874e-05	0	0
Epipelagic zone waters	NCBI database	ERR599119	-142.623	-8.895	5	83636400	9	0	0	0	0	0	0	4.59571e-05	0	0
Epipelagic zone waters	NCBI database	ERR599146	26.2932	-35.2087	5	195810696	37	0	0	0	0	10	4	8.06995e-05	0	0
Epipelagic zone waters	NCBI database	ERR599155	37.2183	23.4017	5	44690558	0	0	0	0	0	0	0	0	0	0
Epipelagic zone waters	NCBI database	ERR599158	64.5162	19.0342	5	79399842	3	0	0	0	0	0	0	1.61364e-05	0	0
Epipelagic zone waters	NCBI database	ERR598978	-85.2248	-5.254	5	265223826	0	0	0	0	0	0	0	0	0	0
Epipelagic zone waters	NCBI database	ERR598979	26.2932	-35.2087	5	94389398	0	0	0	0	0	7	5	0	0	0
Epipelagic zone waters	NCBI database	ERR598992	-139.274	-8.9721	5	278380318	0	0	0	0	0	0	0	0	0	0
Epipelagic zone waters	NCBI database	ERR599009	-58.2682	-47.1906	5	165902778	0	0	0	0	0	2	2	0	0	0
Epipelagic zone waters	NCBI database	ERR599022	-43.2831	-30.1885	5	62482374	0	0	0	0	0	0	0	0	0	0
Epipelagic zone waters	NCBI database	ERR599064	-73.0369	-33.8785	5	274983484	0	0	0	0	0	0	0	0	0	0
Epipelagic zone waters	NCBI database	ERR599080	-140.528	-9.1552	5	91314884	0	0	0	0	0	0	0	0	0	0
Epipelagic zone waters	NCBI database	ERR599105	-17.9098	-8.7788	5	68749000	0	0	0	0	0	0	0	0	0	0
Epipelagic zone waters	NCBI database	ERR599118	-84.553	2.0596	5	318539562	0	0	0	0	0	0	0	0	0	0
Epipelagic zone waters	NCBI database	ERR599120	-111.739	-25.8126	5	88382540	0	0	0	0	0	0	0	0	0	0
Epipelagic zone waters	NCBI database	ERR599134	38.1967	22.1283	5	84802594	0	0	0	0	0	1	2	0	0	0
Epipelagic zone waters	NCBI database	ERR599143	63.5046	20.8151	5	165026308	0	0	0	0	0	0	0	0	0	0
Epipelagic zone waters	NCBI database	ERR599165	-3.1759	-20.3976	5	177350178	0	0	0	0	0	0	0	0	0	0
Epipelagic zone waters	NCBI database	ERR599173	-3.2009	-20.3976	5	174366148	0	0	0	0	0	324	276	0	0	0
Epipelagic zone waters	NCBI database	ERR599174	4.6977	-31.0263	5	148927494	0	0	0	0	0	11	9	0	0	0
Epipelagic zone waters	NCBI database	SRR12719509	-121.197	34.8923	8	41784376	0	0	0	0	0	14	220	0	0	0
Epipelagic zone waters	NCBI database	SRR12719519	-117.767	33.4851	9	40730468	0	0	0	0	0	6	29	0	0	0
Epipelagic zone waters	NCBI database	SRR12720639	-121.852	33.8223	9	48653676	0	0	0	0	0	35	522	0	0	0
Epipelagic zone waters	NCBI database	SRR12720684	-121.151	34.1497	9	73016402	0	0	0	0	0	45	725	0	0	0
Epipelagic zone waters	NCBI database	SRR12719511	-117.774	33.4813	10	45420906	0	0	0	0	0	0	22	0	0	0
Epipelagic zone waters	NCBI database	SRR12719520	-118.936	32.9186	10	52066944	0	0	0	0	0	12	278	0	0	0
Epipelagic zone waters	NCBI database	SRR12719542	-121.713	32.319	10	59862306	0	0	0	0	0	2	10	0	0	0
Epipelagic zone waters	NCBI database	SRR12719545	-122.814	32.581	10	61755910	0	0	0	0	0	0	9	0	0	0
Epipelagic zone waters	NCBI database	SRR12720516	-122.541	33.4805	10	63585790	0	0	0	0	0	0	35	0	0	0
Epipelagic zone waters	NCBI database	SRR12720599	-120.916	35.0206	10	60650384	0	0	0	0	0	41	1129	0	0	0
Epipelagic zone waters	NCBI database	SRR12720602	-123.999	30.4108	10	58251588	0	0	0	0	0	6	32	0	0	0
Epipelagic zone waters	NCBI database	SRR12720605	-121.317	31.7512	10	57919672	0	0	0	0	0	2	27	0	0	0
Epipelagic zone waters	NCBI database	SRR12720611	-118.386	33.1857	10	62168292	0	0	0	0	0	2	20	0	0	0
Epipelagic zone waters	NCBI database	SRR12720640	-120.028	34.2663	10	45372552	0	0	0	0	0	29	2115	0	0	0
Epipelagic zone waters	NCBI database	SRR12720646	-122.669	34.9774	10	61569102	0	0	0	0	0	4	43	0	0	0
Epipelagic zone waters	NCBI database	SRR12720649	-118.893	32.1808	10	51188104	0	0	0	0	0	135	3974	0	0	0
Epipelagic zone waters	NCBI database	SRR12720651	-121.992	31.4021	10	64024334	0	0	0	0	0	0	5	0	0	0
Epipelagic zone waters	NCBI database	SRR12720655	-119.481	32.6525	10	53848690	0	0	0	0	0	19	1239	0	0	0
Epipelagic zone waters	NCBI database	SRR12720667	-120.007	33.1567	10	65421606	0	0	0	0	0	20	263	0	0	0
Epipelagic zone waters	NCBI database	SRR12720669	-120.755	33.5782	10	64054636	0	0	0	0	0	0	43	0	0	0
Epipelagic zone waters	NCBI database	SRR12720674	-122.257	34.3844	10	52001160	0	0	0	0	0	0	25	0	0	0
Epipelagic zone waters	NCBI database	SRR12720679	-121.99	31.4185	10	60202984	0	0	0	0	0	0	13	0	0	0
Epipelagic zone waters	NCBI database	SRR12720768	-123.912	32.8183	10	65393488	0	0	0	0	0	0	12	0	0	0
Epipelagic zone waters	NCBI database	SRR2102994	40.54	17.39	10	19120634	0	0	0	0	0	0	0	0	0	0
Epipelagic zone waters	NCBI database	SRR2103001	38.46	20.31	10	19903364	0	0	0	0	0	0	0	0	0	0
Epipelagic zone waters	NCBI database	SRR2103008	37.55	22.2	10	23456946	0	0	0	0	0	0	0	0	0	0
Epipelagic zone waters	NCBI database	SRR2103014	37.3	23.36	10	18596250	0	0	0	0	0	0	0	0	0	0
Epipelagic zone waters	NCBI database	SRR2103017	39.47	17.59	10	21842032	0	0	0	0	0	0	0	0	0	0
Epipelagic zone waters	NCBI database	SRR2103021	36.6	25.46	10	27175794	0	0	0	0	0	0	0	0	0	0
Epipelagic zone waters	NCBI database	SRR2103027	34.3	27.53	10	31398928	0	0	0	0	0	0	0	0	0	0
Epipelagic zone waters	NCBI database	SRR2103038	40.44	18.34	10	26434020	0	0	0	0	0	0	0	0	0	0
Epipelagic zone waters	NCBI database	SRR12719513	-119.481	32.6519	11	46525460	0	0	0	0	0	0	12	0	0	0
Epipelagic zone waters	NCBI database	SRR12720601	-117.303	32.9543	11	57531752	0	0	0	0	0	21	562	0	0	0
Epipelagic zone waters	NCBI database	SRR12720671	-121.843	33.8168	11	60859940	0	0	0	0	0	4	11	0	0	0
Epipelagic zone waters	NCBI database	SRR12720771	-122.252	34.3939	11	56662220	0	0	0	0	0	8	183	0	0	0
Epipelagic zone waters	NCBI database	SRR12720648	-117.305	32.9574	12	46657404	0	0	0	0	0	287	5442	0	0	0
Epipelagic zone waters	NCBI database	SRR12720675	-120.025	34.2752	12	53682484	0	0	0	0	0	11	203	0	0	0
Epipelagic zone waters	NCBI database	SRR12720681	-120.756	33.5781	12	53303328	0	0	0	0	0	9	22	0	0	0
Epipelagic zone waters	NCBI database	SRR12720638	-118.969	33.6486	14	60741368	0	0	0	0	0	168	6584	0	0	0
Epipelagic zone waters	NCBI database	ERR598974	63.5133	20.8222	17	65376348	4	0	0	0	0	0	1	2.61303e-05	0	0
Epipelagic zone waters	NCBI database	SRR12720650	-118.893	32.1808	18	52183916	0	0	0	0	0	4	115	0	0	0
Epipelagic zone waters	NCBI database	SRR12719518	-117.767	33.4851	22	43848986	0	0	0	0	0	261	5673	0	0	0
Epipelagic zone waters	NCBI database	SRR12720668	-120.007	33.1567	23	56014822	0	0	0	0	0	31	742	0	0	0
Epipelagic zone waters	NCBI database	ERR598949	64.5126	19.0284	25	62687050	2	0	0	0	0	0	2	1.36257e-05	0	0
Epipelagic zone waters	NCBI database	SRR2102995	40.54	17.39	25	26942442	0	0	0	0	0	0	0	0	0	0
Epipelagic zone waters	NCBI database	SRR2102996	40.44	18.34	25	17318454	0	0	0	0	0	4	4	0	0	0
Epipelagic zone waters	NCBI database	SRR2103002	38.46	20.31	25	16109154	0	0	0	0	0	0	0	0	0	0
Epipelagic zone waters	NCBI database	SRR2103009	37.55	22.2	25	21050826	0	0	0	0	0	0	0	0	0	0
Epipelagic zone waters	NCBI database	SRR2103015	37.3	23.36	25	19206816	0	0	0	0	0	0	0	0	0	0
Epipelagic zone waters	NCBI database	SRR2103022	36.6	25.46	25	20976840	0	0	0	0	0	0	0	0	0	0
Epipelagic zone waters	NCBI database	SRR2103028	39.47	17.59	25	15301586	0	0	0	0	0	0	0	0	0	0
Epipelagic zone waters	NCBI database	SRR2103029	34.3	27.53	25	20002318	0	0	0	0	0	5	0	0	0	0
Epipelagic zone waters	NCBI database	SRR12720676	-122.257	34.3844	27	57055968	0	0	0	0	0	0	14	0	0	0
Epipelagic zone waters	NCBI database	SRR12720677	-120.025	34.2752	27	55844864	0	0	0	0	0	392	7027	0	0	0
Epipelagic zone waters	NCBI database	SRR12720685	-121.151	34.1497	28	70236926	0	0	0	0	0	34	565	0	0	0
Epipelagic zone waters	NCBI database	ERR598990	26.317	-35.2528	30	113327170	9	0	0	0	0	16	5	3.39167e-05	0	0
Epipelagic zone waters	NCBI database	SRR12719512	-117.774	33.4813	30	45441194	0	0	0	0	0	71	333	0	0	0
Epipelagic zone waters	NCBI database	SRR12719521	-118.936	32.9186	30	54059026	0	0	0	0	0	2	61	0	0	0
Epipelagic zone waters	NCBI database	SRR12720518	-122.541	33.4805	30	77968586	0	0	0	0	0	47	1509	0	0	0
Epipelagic zone waters	NCBI database	SRR12720664	-119.481	32.6525	35	50591748	0	0	0	0	0	51	1620	0	0	0
Epipelagic zone waters	NCBI database	SRR12720610	-118.386	33.1857	40	61644248	0	0	0	0	0	279	11907	0	0	0
Epipelagic zone waters	NCBI database	SRR12720641	-121.852	33.8223	41	49477012	0	0	0	0	0	92	3082	0	0	0
Epipelagic zone waters	NCBI database	SRR12719510	-121.197	34.8923	44	45635276	0	0	0	0	0	134	2059	0	0	0
Epipelagic zone waters	NCBI database	SRR12720773	-122.252	34.3939	45	56798504	0	0	0	0	0	1329	30456	0	0	0
Epipelagic zone waters	NCBI database	SRR2103006	40.54	17.39	47	15648096	0	0	0	0	0	47	71	0	0	0
Epipelagic zone waters	NCBI database	ERR599017	4.6932	-31.0136	50	132649034	0	0	0	0	0	10	9	0	0	0
Epipelagic zone waters	NCBI database	ERR599113	-96.0932	-12.9226	50	51755404	0	0	0	0	0	0	0	0	0	0
Epipelagic zone waters	NCBI database	SRR12720647	-122.669	34.9774	50	53772912	0	0	0	0	0	2741	107569	0	0	0
Epipelagic zone waters	NCBI database	SRR2102997	40.44	18.34	50	18714764	0	0	0	0	0	44	51	0	0	0
Epipelagic zone waters	NCBI database	SRR2103003	38.46	20.31	50	15975566	0	0	0	0	0	1	0	0	0	0
Epipelagic zone waters	NCBI database	SRR2103010	37.55	22.2	50	23218402	0	0	0	0	0	0	0	0	0	0
Epipelagic zone waters	NCBI database	SRR2103016	37.3	23.36	50	24618396	0	0	0	0	0	0	0	0	0	0
Epipelagic zone waters	NCBI database	SRR2103023	36.6	25.46	50	27700804	0	0	0	0	0	0	0	0	0	0
Epipelagic zone waters	NCBI database	SRR2103030	34.3	27.53	50	26148932	0	0	0	0	0	0	0	0	0	0
Epipelagic zone waters	NCBI database	SRR2103034	39.47	17.59	50	15466656	0	0	0	0	0	0	0	0	0	0
Epipelagic zone waters	NCBI database	SRR12720683	-120.756	33.5781	54	64189314	0	0	0	0	0	2745	68060	0	0	0
Epipelagic zone waters	NCBI database	SRR12720678	-121.99	31.4185	56	58382432	0	0	0	0	0	2	18	0	0	0
Epipelagic zone waters	NCBI database	SRR12719514	-119.481	32.6519	59	48678130	0	0	0	0	0	25	177	0	0	0
Epipelagic zone waters	NCBI database	ERR598977	70.0244	14.5375	60	76120642	9	0	0	0	0	0	0	5.04947e-05	0	0
Epipelagic zone waters	NCBI database	ERR598975	39.8483	18.49	60	75354742	0	0	0	0	0	43	2	0	0	0
Epipelagic zone waters	NCBI database	SRR12719541	-121.713	32.319	62	58717606	0	0	0	0	0	66	589	0	0	0
Epipelagic zone waters	NCBI database	SRR12720769	-123.912	32.8183	64	58659688	0	0	0	0	0	2	12	0	0	0
Epipelagic zone waters	NCBI database	ERR599023	37.8586	-29.5123	65	250528632	48	0	0	0	0	1	1	8.18257e-05	0	0
Epipelagic zone waters	NCBI database	ERR599025	37.8586	-29.5123	65	79027492	26	0	0	0	0	0	2	0.000140508	0	0
Epipelagic zone waters	NCBI database	ERR598972	37.9117	-29.5333	65	80822872	0	0	0	0	0	0	1	0	0	0
Epipelagic zone waters	NCBI database	SRR12720670	-121.843	33.8168	65	59051864	0	0	0	0	0	279	19079	0	0	0
Epipelagic zone waters	NCBI database	ERR599016	53.9199	-16.9675	75	70591064	0	0	0	0	0	0	0	0	0	0
Epipelagic zone waters	NCBI database	SRR12720513	-122.814	32.581	75	51012400	0	0	0	0	0	8	263	0	0	0
Epipelagic zone waters	NCBI database	SRR12720607	-121.317	31.7512	79	50211268	0	0	0	0	0	20	1551	0	0	0
Epipelagic zone waters	NCBI database	ERR599013	73.914	5.9997	80	64112180	10	0	0	0	0	0	0	6.66139e-05	0	0
Epipelagic zone waters	NCBI database	ERR599061	37.2517	23.4217	80	59906108	3	0	0	0	0	32	7	2.13873e-05	0	0
Epipelagic zone waters	NCBI database	SRR12720652	-121.992	31.4021	89	55976472	0	0	0	0	0	0	93	0	0	0
Epipelagic zone waters	NCBI database	SRR2102998	40.44	18.34	100	20272686	0	0	0	0	0	25	18	0	0	0
Epipelagic zone waters	NCBI database	SRR2103004	38.46	20.31	100	22929746	0	0	0	0	0	6	1	0	0	0
Epipelagic zone waters	NCBI database	SRR2103011	37.55	22.2	100	16456998	0	0	0	0	0	0	0	0	0	0
Epipelagic zone waters	NCBI database	SRR2103018	37.3	23.36	100	15912962	0	0	0	0	0	6	0	0	0	0
Epipelagic zone waters	NCBI database	SRR2103024	36.6	25.46	100	26723550	0	0	0	0	0	9	6	0	0	0
Epipelagic zone waters	NCBI database	SRR2103031	34.3	27.53	100	21802630	0	0	0	0	0	4	0	0	0	0
Epipelagic zone waters	NCBI database	SRR2103035	39.47	17.59	100	17634450	0	0	0	0	0	10	0	0	0	0
Epipelagic zone waters	NCBI database	SRR12720603	-123.999	30.4108	105	67948420	0	0	0	0	0	41	1430	0	0	0
Epipelagic zone waters	NCBI database	ERR598948	-139.228	-8.9632	115	306153050	0	0	0	0	0	6	3	0	0	0
Epipelagic zone waters	NCBI database	ERR598956	-140.286	-8.896	150	94028322	0	0	0	0	0	17	32	0	0	0
Epipelagic zone waters	NCBI database	ERR599040	-35.3923	-21.0675	150	66223872	0	0	0	0	0	0	0	0	0	0
Epipelagic zone waters	NCBI database	ERR599117	-140.286	-8.896	150	91294980	0	0	0	0	0	21	26	0	0	0
Epipelagic zone waters	NCBI database	SRR12719515	-119.481	32.6519	170	40694412	0	0	0	0	0	1283	7376	0	0	0
Epipelagic zone waters	NCBI database	SRR12719522	-118.936	32.9186	170	48128688	0	0	0	0	0	813	11673	0	0	0
Epipelagic zone waters	NCBI database	SRR12719544	-121.713	32.319	170	183379472	0	0	0	0	0	1940	29936	0	0	0
Epipelagic zone waters	NCBI database	SRR12720514	-122.814	32.581	170	58666302	2	0	0	0	0	1405	22156	1.45595e-05	0	0
Epipelagic zone waters	NCBI database	SRR12720517	-122.541	33.4805	170	60655198	27	0	0	0	0	3591	51349	0.000190108	0	0
Epipelagic zone waters	NCBI database	SRR12720600	-120.916	35.0206	170	51608206	0	0	0	0	0	2334	35927	0	0	0
Epipelagic zone waters	NCBI database	SRR12720604	-123.999	30.4108	170	67362222	0	0	0	0	0	657	14325	0	0	0
Epipelagic zone waters	NCBI database	SRR12720608	-121.317	31.7512	170	50305906	0	0	0	0	0	838	13513	0	0	0
Epipelagic zone waters	NCBI database	SRR12720612	-118.386	33.1857	170	53650254	0	0	0	0	0	739	7826	0	0	0
Epipelagic zone waters	NCBI database	SRR12720643	-121.852	33.8223	170	57064692	1	0	0	0	0	1264	14791	7.48408e-06	0	0
Epipelagic zone waters	NCBI database	SRR12720644	-121.197	34.8923	170	58060298	1	0	0	0	0	1609	21324	7.35574e-06	0	0
Epipelagic zone waters	NCBI database	SRR12720653	-121.992	31.4021	170	59260776	0	0	0	0	0	127	528	0	0	0
Epipelagic zone waters	NCBI database	SRR12720665	-119.481	32.6525	170	56708546	0	0	0	0	0	5095	73016	0	0	0
Epipelagic zone waters	NCBI database	SRR12720672	-121.843	33.8168	170	49495760	0	0	0	0	0	1873	23738	0	0	0
Epipelagic zone waters	NCBI database	SRR12720680	-121.99	31.4185	170	49929814	0	0	0	0	0	843	13407	0	0	0
Epipelagic zone waters	NCBI database	SRR12720686	-121.151	34.1497	170	62595988	0	0	0	0	0	2119	43347	0	0	0
Epipelagic zone waters	NCBI database	SRR12720770	-123.912	32.8183	170	57976512	0	0	0	0	0	658	12363	0	0	0
Epipelagic zone waters	NCBI database	ERR598946	-96.155	-12.9057	177	228902980	6	0	0	0	0	858	571	1.11945e-05	0	0
Epipelagic zone waters	NCBI database	ERR598981	-96.155	-12.9057	177	44652276	3	0	0	0	0	137	105	2.86935e-05	0	0
Epipelagic zone waters	NCBI database	ERR599042	-111.699	-25.859	188	79696588	0	0	0	0	0	0	0	0	0	0
Mesopelagic zone waters	NCBI database	SRR2102999	40.44	18.34	200	20870028	0	0	0	0	0	21	12	0	0	0
Mesopelagic zone waters	NCBI database	SRR2103005	38.46	20.31	200	19815010	0	0	0	0	0	1	1	0	0	0
Mesopelagic zone waters	NCBI database	SRR2103012	37.55	22.2	200	22178262	0	0	0	0	0	11	0	0	0	0
Mesopelagic zone waters	NCBI database	SRR2103019	37.3	23.36	200	23149454	0	0	0	0	0	5	0	0	0	0
Mesopelagic zone waters	NCBI database	SRR2103025	36.6	25.46	200	26938070	0	0	0	0	0	13	2	0	0	0
Mesopelagic zone waters	NCBI database	SRR2103032	34.3	27.53	200	22923268	0	0	0	0	0	6	0	0	0	0
Mesopelagic zone waters	NCBI database	SRR2103036	39.47	17.59	200	16037670	0	0	0	0	0	6	0	0	0	0
Mesopelagic zone waters	NCBI database	SRR2103000	40.44	18.34	258	20074020	0	0	0	0	0	19	21	0	0	0
Mesopelagic zone waters	NCBI database	ERR599172	66.3895	18.735	270	81729382	17	0	0	0	0	5	0	8.88334e-05	0	0
Mesopelagic zone waters	NCBI database	ERR599167	64.5757	18.9918	340	182383086	56	0	0	0	0	10	3	0.000131132	0	0
Mesopelagic zone waters	NCBI database	ERR599015	-116.682	14.1468	375	100546298	10	0	0	0	0	20	0	4.24756e-05	0	0
Mesopelagic zone waters	NCBI database	ERR599132	-85.2995	-5.2771	480	257438720	0	0	0	0	0	128	13	0	0	0
Mesopelagic zone waters	NCBI database	ERR599085	-111.808	-25.8339	488	72190706	1	0	0	0	0	36	3	5.91595e-06	0	0
Mesopelagic zone waters	NCBI database	SRR2103007	38.46	20.31	500	22552198	0	0	0	0	0	4	0	0	0	0
Mesopelagic zone waters	NCBI database	SRR2103013	37.55	22.2	500	19380340	0	0	0	0	0	7	0	0	0	0
Mesopelagic zone waters	NCBI database	SRR2103020	37.3	23.36	500	22712024	1	0	0	0	0	3	0	1.8804e-05	0	0
Mesopelagic zone waters	NCBI database	SRR2103026	36.6	25.46	500	25431474	0	0	0	0	0	2	0	0	0	0
Mesopelagic zone waters	NCBI database	SRR2103033	34.3	27.53	500	20196606	1	0	0	0	0	7	0	2.1146e-05	0	0
Mesopelagic zone waters	NCBI database	SRR2103037	39.47	17.59	500	28910406	0	0	0	0	0	4	0	0	0	0
Mesopelagic zone waters	NCBI database	SRR12719516	-119.481	32.6519	515	43529162	0	0	0	0	0	79	126	0	0	0
Mesopelagic zone waters	NCBI database	SRR12719540	-118.936	32.9186	515	48969398	0	0	0	0	0	246	4974	0	0	0
Mesopelagic zone waters	NCBI database	SRR12719543	-121.713	32.319	515	58379010	10	0	0	0	0	157	440	7.31558e-05	0	0
Mesopelagic zone waters	NCBI database	SRR12720515	-122.814	32.581	515	57587030	0	0	0	0	0	456	643	0	0	0
Mesopelagic zone waters	NCBI database	SRR12720559	-122.541	33.4805	515	59200518	0	0	0	0	0	194	1927	0	0	0
Mesopelagic zone waters	NCBI database	SRR12720606	-123.999	30.4108	515	56895324	0	0	0	0	0	130	458	0	0	0
Mesopelagic zone waters	NCBI database	SRR12720609	-121.317	31.7512	515	53928930	0	0	0	0	0	108	509	0	0	0
Mesopelagic zone waters	NCBI database	SRR12720637	-118.386	33.1857	515	50693898	0	0	0	0	0	313	1256	0	0	0
Mesopelagic zone waters	NCBI database	SRR12720642	-121.852	33.8223	515	69026412	21	0	0	0	0	152	395	0.00012993	0	0
Mesopelagic zone waters	NCBI database	SRR12720645	-121.197	34.8923	515	61181216	0	0	0	0	0	20918	254140	0	0	0
Mesopelagic zone waters	NCBI database	SRR12720654	-121.992	31.4021	515	61178500	0	0	0	0	0	993	32068	0	0	0
Mesopelagic zone waters	NCBI database	SRR12720666	-119.481	32.6525	515	58553690	0	0	0	0	0	263	3650	0	0	0
Mesopelagic zone waters	NCBI database	SRR12720673	-121.843	33.8168	515	50865970	0	0	0	0	0	262	2289	0	0	0
Mesopelagic zone waters	NCBI database	SRR12720682	-121.99	31.4185	515	56582796	0	0	0	0	0	374	869	0	0	0
Mesopelagic zone waters	NCBI database	SRR12720767	-121.151	34.1497	515	57723712	0	0	0	0	0	227	2301	0	0	0
Mesopelagic zone waters	NCBI database	SRR12720772	-123.912	32.8183	515	58655328	0	0	0	0	0	53	333	0	0	0
Mesopelagic zone waters	NCBI database	ERR599031	63.6158	20.8188	600	58551248	4	0	0	0	0	5	4	2.91763e-05	0	0
Mesopelagic zone waters	NCBI database	ERR599033	-139.243	-8.978	600	99326388	2	0	0	0	0	31	4	8.59946e-06	0	0
Mesopelagic zone waters	NCBI database	ERR598947	4.6606	-31.056	700	315526850	0	0	0	0	0	1327	960	0	0	0
Mesopelagic zone waters	NCBI database	ERR599125	-49.3613	-61.9898	790	76084526	14	0	0	0	0	213	141	7.85846e-05	0	0
Mesopelagic zone waters	NCBI database	ERR599034	26.2905	-35.1889	850	58568466	1	0	0	0	0	37	5	7.29192e-06	0	0
Deep-sea waters	NCBI database	SRR2133844	-92.3661	26.0059	1000	32897666	0	0	0	0	0	23	10	0	0	0
Deep-sea waters	NCBI database	SRR2895135	-158	22.75	1000	42472914	7	0	0	0	0	34	1	7.03869e-05	0	0
Deep-sea waters	NCBI database	SRR5002312	-158	22.75	1000	2708834	0	0	0	0	0	0	0	0	0	0
Deep-sea waters	NCBI database	SRR5002316	-158	22.75	1000	34099068	3	0	0	0	0	11	2	3.75737e-05	0	0
Deep-sea waters	NCBI database	SRR5002320	-158	22.75	1000	71620066	0	0	0	0	0	27	0	0	0	0
Deep-sea waters	NCBI database	SRR5002321	-158	22.75	1000	64887254	2	0	0	0	0	5	2	1.31636e-05	0	0
Deep-sea waters	NCBI database	SRR5002331	-158	22.75	1000	102565462	0	0	0	0	0	4	3	0	0	0
Deep-sea waters	NCBI database	SRR5002344	-158	22.75	1000	50259388	3	0	0	0	0	27	2	2.54923e-05	0	0
Deep-sea waters	NCBI database	SRR5002370	-158	22.75	1000	75101586	3	0	0	0	0	9	2	1.706e-05	0	0
Deep-sea waters	NCBI database	SRR5002380	-158	22.75	1000	37018306	1	0	0	0	0	26	1	1.15369e-05	0	0
Deep-sea waters	NCBI database	SRR5002386	-158	22.75	1000	1718380	0	0	0	0	0	1	0	0	0	0
Deep-sea waters	NCBI database	SRR5002389	-158	22.75	1000	42757246	0	0	0	0	0	14	2	0	0	0
Deep-sea waters	NCBI database	SRR5002394	-158	22.75	1000	75332384	3	0	0	0	0	23	1	1.70077e-05	0	0
Deep-sea waters	NCBI database	SRR5002408	-158	22.75	1000	81638700	3	0	0	0	0	35	4	1.56939e-05	0	0
Deep-sea waters	NCBI database	SRR5007141	-0.2862	37.3536	1000	126459438	7	0	0	0	0	155	5	2.36403e-05	0	0
Deep-sea waters	NCBI database	SRR5788265	-176	-32.5	1000	133170602	0	0	0	0	0	287	11	0	0	0
Deep-sea waters	NCBI database	SRR5788272	-170	-32.5	1000	27545466	7	0	0	0	0	16	2	0.000108531	0	0
Deep-sea waters	NCBI database	SRR5788395	-179.303	-32.5	1000	27294828	1	0	0	0	0	37	3	1.56468e-05	0	0
Deep-sea waters	NCBI database	SRR5902420	155.144	-27.9228	1000	2395530	0	0	0	0	0	21	15	0	0	0
Deep-sea waters	NCBI database	ERR599164	37.9202	-29.5082	1000	155108138	53	0	0	0	0	87	24	0.000145931	0	0
Deep-sea waters	NCBI database	SRR5788150	-158.028	-32.5125	1008	36637668	4	0	0	0	0	49	2	4.6627e-05	0	0
Deep-sea waters	NCBI database	SRR5788328	-154.004	-32.4948	1008	65204344	0	0	0	0	0	80	0	0	0	0
Deep-sea waters	NCBI database	SRR5788243	-169.991	-32.4875	1012	30958876	2	0	0	0	0	36	0	2.75899e-05	0	0
Deep-sea waters	NCBI database	SRR5788421	-164.981	-32.515	1023	47280490	13	0	0	0	0	68	2	0.000117427	0	0
Deep-sea waters	NCBI database	SRR5788228	-35.867	22.3331	1055	72030330	28	0	0	0	0	48	0	0.000166015	0	0
Deep-sea waters	NCBI database	SRR5189948	-155.257	18.902	1176	63104848	0	0	0	0	0	0	0	0	0	0
Deep-sea waters	NCBI database	SRR5189949	-155.257	18.902	1176	41550696	0	0	0	0	0	0	0	0	0	0
Deep-sea waters	NCBI database	SRR1793928	-173.28	-28.596	1470	1537452	0	0	0	0	0	0	0	0	0	0
Deep-sea waters	NCBI database	SRR2133846	-92.3661	26.0059	1470	31717110	7	0	0	0	0	31	4	9.42562e-05	0	0
Deep-sea waters	NCBI database	SRR5855486	-129.982	45.9331	1516	3033902	0	0	0	0	0	1	0	0	0	0
Deep-sea waters	NCBI database	SRR5855487	-129.982	45.9331	1516	37026568	0	0	0	0	0	15	14	0	0	0
Deep-sea waters	NCBI database	SRR5855491	-129.988	45.9227	1522	62724730	0	0	0	0	0	0	0	0	0	0
Deep-sea waters	NCBI database	SRR5855492	-129.988	45.9227	1522	27078912	0	0	0	0	0	20	10	0	0	0
Deep-sea waters	NCBI database	SRR5855497	-129.988	45.9227	1522	39163302	0	0	0	0	0	6	0	0	0	0
Deep-sea waters	NCBI database	SRR5855498	-129.988	45.9227	1522	59473714	0	0	0	0	0	7	0	0	0	0
Deep-sea waters	NCBI database	SRR5855489	-130.014	45.9333	1542	1147886	0	0	0	0	0	0	0	0	0	0
Deep-sea waters	NCBI database	SRR5855490	-130.014	45.9333	1542	31552994	0	0	0	0	0	14	6	0	0	0
Deep-sea waters	NCBI database	SRR5855493	-130.014	45.9333	1543	63002764	0	0	0	0	0	27	4	0	0	0
Deep-sea waters	NCBI database	SRR5855494	-130.014	45.9333	1546	36691464	0	0	0	0	0	44	22	0	0	0
Deep-sea waters	NCBI database	SRR5855495	-129.971	45.9261	1570	102321346	0	0	0	0	0	53	18	0	0	0
Deep-sea waters	NCBI database	SRR5855496	-129.971	45.9261	1570	60783730	0	0	0	0	0	8	2	0	0	0
Deep-sea waters	NCBI database	SRR10312494	179.057	-34.8616	1575	284439584	2	0	0	0	0	6	0	3.00293e-06	0	0
Deep-sea waters	NCBI database	SRR3724188	-130.667	48.97	2000	105649366	0	0	0	0	0	162	117	0	0	0
Deep-sea waters	NCBI database	SRR5007147	-0.2862	37.3536	2000	153235728	70	0	0	0	0	189	34	0.000195094	0	0
Deep-sea waters	NCBI database	SRR5902536	155.144	-27.9228	2000	39355654	0	0	0	0	0	78	60	0	0	0
Deep-sea waters	NCBI database	SRR2133848	-92.3661	26.0059	2107	34593410	4	0	0	0	0	65	14	4.93824e-05	0	0
Deep-sea waters	NCBI database	SRR2046222	-81.7195	18.5448	2294	291819402	126	0	0	0	0	25	14	0.0001844	0	0
Deep-sea waters	NCBI database	SRR5902493	155.143	-27.9228	3000	36180152	5	0	0	0	0	15	5	5.90208e-05	0	0
Deep-sea waters	NCBI database	SRR7168052	144.869	16.9618	3278	145581808	0	0	2	0	0	0	0	0	0	0.013738
Deep-sea waters	NCBI database	SRR7648274	-158	22.75	4000	61873158	3	0	0	0	0	2	0	2.07074e-05	0	0
Deep-sea waters	NCBI database	SRR7648295	-158	22.75	4000	54788764	36	0	1	0	0	17	13	0.000280619	0	0.0182519
Deep-sea waters	NCBI database	SRR7648297	-158	22.75	4000	49893490	17	0	0	0	0	3	2	0.000145516	0	0
Deep-sea waters	NCBI database	SRR7648321	-158	22.75	4000	53543234	19	0	0	0	0	11	9	0.00015155	0	0
Deep-sea waters	NCBI database	SRR7648334	-158	22.75	4000	58315500	31	2	1	0	0	16	3	0.00022703	0.0342962	0.0171481
Deep-sea waters	NCBI database	SRR7648336	-158	22.75	4000	74110764	33	0	0	0	0	22	12	0.000190168	0	0
Deep-sea waters	NCBI database	SRR7648343	-158	22.75	4000	49067544	26	0	0	0	0	19	10	0.0002263	0	0
Deep-sea waters	NCBI database	SRR7648348	-158	22.75	4000	48551258	52	0	0	0	0	41	20	0.000457413	0	0
Deep-sea waters	NCBI database	SRR5902516	155.142	-27.9228	4000	42507426	0	0	0	0	0	19	2	0	0	0
Deep-sea waters	NCBI database	SRR2297238	-46.09	22.78	4350	77301138	6	0	0	0	0	19	25	3.3149e-05	0	0
Deep-sea waters	NCBI database	SRR5788244	-169.991	-32.4875	4580	23981940	0	0	0	0	0	497	385	0	0	0
Deep-sea waters	NCBI database	SRR2046221	-81.7195	18.5448	4950	267710556	136	0	0	0	0	81	60	0.00021696	0	0
Deep-sea waters	NCBI database	SRR5788329	-154.004	-32.4948	5095	41673514	0	0	0	0	0	385	273	0	0	0
Deep-sea waters	NCBI database	SRR5788420	-164.981	-32.515	5100	53821282	2	0	0	0	0	954	673	1.58702e-05	0	0
Deep-sea waters	NCBI database	SRR5788153	-158.028	-32.5125	5601	50640848	6	0	0	0	0	610	428	5.06006e-05	0	0
Hydrothermal vent	NCBI database	SRR1217367	-176.134	-20.0538	2605	174530426	32	0	0	13	27	36	6	7.83041e-05	0	0
Hydrothermal vent	NCBI database	SRR1217452	-176.601	-22.1803	1890	185135248	10	0	0	0	0	60	8	2.30684e-05	0	0
Hydrothermal vent	NCBI database	SRR1217459	-176.133	-20.0539	2440	157276514	39	0	0	0	0	89	20	0.000105903	0	0
Hydrothermal vent	NCBI database	SRR1217460	-176.191	-20.7612	1960	168325584	18	0	0	0	1	95	17	4.56697e-05	0	0
Hydrothermal vent	NCBI database	SRR1217462	-176.569	-21.99	1919	187067650	10	0	0	0	0	84	15	2.28301e-05	0	0
Hydrothermal vent	NCBI database	SRR1217463	-176.19	-22.7613	2155	169488288	8	0	0	0	0	17	5	2.01584e-05	0	0
Hydrothermal vent	NCBI database	SRR1217465	-176.182	-20.6816	2229	186087990	26	0	0	0	0	118	7	5.96706e-05	0	0
Hydrothermal vent	NCBI database	SRR1217564	-176.133	-20.0539	2639	118751402	24	0	0	0	0	41	1	8.63134e-05	0	0
Hydrothermal vent	NCBI database	SRR1217565	-176.191	-20.7612	2159	181094744	20	0	0	0	1	64	20	4.71661e-05	0	0
Hydrothermal vent	NCBI database	SRR1217566	-176.133	-20.0541	2315	188964668	14	0	0	0	0	50	9	3.16412e-05	0	0
Hydrothermal vent	NCBI database	SRR1217567	-176.601	-20.1801	1785	154673072	13	0	0	0	0	79	18	3.5895e-05	0	0
Hydrothermal vent	NCBI database	SRR6439368	-13.35	-14.51	1820	112106928	5295	2	10	0	0	613	400	0.0201715	0.0178401	0.0892006
Hydrothermal vent	NCBI database	SRR6439369	-13.35	-14.51	1820	94983090	5942	4	2	0	0	502	353	0.0267173	0.0421128	0.0210564

## Sheet: Supplementary Table S6
Supplementary Table S6. Metabolic features of different Nitrospira lineages and sub-lineages genomes.
Genomes（The red font represents the genome obtained in this study, while the blue font represents pure bacteria)	Catalogue	Nitrogen metabolism																																Stress adaptation
	Functional	Nitrite oxidation				Nitrite transport		Assimilatoy nitrite reductase		Dissimilatory nitrite reductase			ammonia oxidation			hydroxylamine oxidation		electron transfer		ammonia transporter		Urea hydrolysis			Urea transporter					Cyanate hydrolysis	Cyanate ABC transporter			K+ / Na+ / H+ / Mg2+ / Zn2+ transport
	Gene ID	nxrA	nxrB	nxrC	nxrC2	nirC	narK	nirA	ONR	nrfA	nrfH	nirK	amoA	amoB	amoC	haoA	haoB	cycA	cycB	Rh50	amtB	ureA	ureB	ureC	urtA	urtB	urtC	urtD	urtE	cynS	cynA	cynB	cynD	mnhA	mnhB	mnhC	mnhD	mnhE	mnhF	mnhG	nhaP1	nhaP2	nhaP3	mgtE1	mgtE2	trk	trkH1	trkH2	trkA
	UniRef90 Anno	nitrite oxidoreductase alpha subunit	nitrite oxidoreductase beta subunit	nitrite oxidoreductase gamma subunit	nitrite oxidoreductase gamma subunit	Formate/nitrite transporter	nitrate/nitrite transporter	Assimilatoy nitrite reductase NirA/ferredoxin-nitrite reductase	octaheme cytochrome c nitrite reductase	Formate-dependent_nitrite_reductase	cytochrome-c-nitrite-reductase-small-subunit	copper-containing nitrite reductase/nitrite reductase (NO-forming)	ammonia monooxygenase alpha subunit	ammonia monooxygenase beta subunit	ammonia monooxygenase gamma subunit	hydroxylamine reductase	hydroxylamine reductase	Cytochrome c-554	cytochrome cm-552	ammonium transporter Rh	Ammonium transporter	Urease gamma subunit	Urease beta subunit	Urease alpha subunit	urea transport system substrate-binding protein	urea transport system permease protein	urea ABC transporter permease subunit	urea ABC transporter ATP binding protein	urea ABC transporter ATP binding subunit	Cyanate lyase	cyanate/nitrate ABC transporter, substrate binding protein	cyanate/nitrate ABC transporter permease subunit	cyanate/nitrate transport ATP-binding protein	multicomponent Na+:H+ antiporter subunit A	multicomponent Na+:H+ antiporter subunit B	multicomponent Na+:H+ antiporter subunit C	multicomponent Na+:H+ antiporter subunit D	multicomponent Na+:H+ antiporter subunit E	multicomponent Na+:H+ antiporter subunit F	multicomponent Na+:H+ antiporter subunit G	Na+/H+/K+-antiporter	Na+/H+-antiporter	potassium transporter	magnesium transporter	magnesium transporter	TrkA C-terminal domain-containing protein	TrkH-family-potassium-uptake-protein	TrkH family potassium uptake protein	potassium channel protein
	OG ID	OG0000271	OG0000455	OG0001189	OG0000194	OG0001262	OG0001363	OG0000243(partial)	OG0002123	OG0003750	OG0003797	OG0000342	OG0002741	OG0002694	OG0000773	OG0002123	OG0002756	OG0002365	OG0002295	OG0002918	OG0000250	OG0002044	OG0001981	OG0001904	OG0001731	OG0001493	OG0001596	OG0001856	OG0000112	OG0002169	OG0002886	OG0002887	OG0000013	OG0003746	OG0003678	OG0003453	OG0000093	OG0003272	OG0003679	OG0003271	OG0000731	OG0006330	OG0018724	OG0002972	OG0000320	OG0001685	OG0002855	OG0005595	OG0001850
	COG / Pfam ID	COG0243	COG1140	COG2010	COG2010	COG2116	COG2223	COG0155	COG2010	COG3303	COG3005	COG2010	PF02461.16	PF04744.12	PF04896.12	COG2010	NO	COG0737	COG3005	COG0004	COG0004	COG0831	COG0832	COG0804	COG0683	COG0559	COG4177	COG4674	COG1137	COG1513	COG0715	COG0600	COG1136	COG1563	COG2111	COG1006	COG1007	COG1863	COG2212	COG1320	COG3263	COG0025	COG0025	COG2239	COG2239	COG0569	COG0168	COG0168	COG1226
Nitrospirae bacterium HCHbin1	Thermodesulfovibrio	0	0	0	0	0	0	0	1	1	1	0	0	0	0	1	0	0	0	0	3	0	0	0	1	1	0	1	0	0	0	0	0	0	0	0	0	0	0	0	0	0	0	0	1	0	0	0	2
Nitrospirae bacterium MYbin2	Thermodesulfovibrio	0	0	0	0	1	0	0	0	0	0	0	0	0	0	0	0	0	0	0	1	0	0	0	1	1	1	1	0	0	0	0	0	0	0	0	0	0	0	0	0	0	0	0	1	0	0	0	1
Nitrospirae bacterium nMYbin2	Thermodesulfovibrio	0	0	0	0	1	0	0	0	1	1	0	0	0	0	0	0	0	0	0	3	0	0	0	1	1	1	1	0	0	0	0	0	0	0	0	0	0	0	0	0	0	0	0	0	0	0	0	1
Candidatus Magnetobacterium casensis MYR-1	Thermodesulfovibrio	0	0	0	0	0	0	0	1	1	1	0	0	0	0	0	0	0	0	0	3	0	0	0	1	1	1	1	0	0	0	0	0	0	0	0	0	0	0	0	0	0	0	0	1	0	0	0	2
Nitrospirae bacterium nDC0425bin1	Thermodesulfovibrio	0	0	0	0	1	0	0	0	1	1	0	0	0	0	0	0	0	0	0	2	0	0	0	0	2	2	2	0	0	0	0	0	0	0	0	0	0	0	0	0	0	0	0	2	0	0	0	2
Nitrospirae bacterium DC0425bin1	Thermodesulfovibrio	0	0	0	0	1	0	0	0	1	1	0	0	0	0	0	0	0	0	0	2	0	0	0	0	2	2	2	0	0	0	0	0	0	0	0	0	0	0	0	0	0	0	0	2	0	0	0	2
Candidatus Magnetobacterium sp. XYR	Thermodesulfovibrio	0	0	0	0	1	0	0	0	1	1	0	0	0	0	0	0	0	0	0	2	0	0	0	1	2	2	2	0	0	0	0	0	0	0	0	0	0	0	0	0	0	0	0	3	0	0	0	3
Candidatus Magnetobacterium casensis MYR-1 YQ	Thermodesulfovibrio	0	0	0	0	1	0	0	0	1	1	0	0	0	0	0	0	0	0	0	2	0	0	0	1	1	2	2	0	0	0	0	0	0	0	0	0	0	0	0	0	0	0	0	1	0	0	0	2
Thermodesulfovibrio aggregans SpSt-788	Thermodesulfovibrio	0	0	0	0	0	0	0	1	1	1	0	0	0	0	0	0	0	0	0	0	0	0	0	1	0	0	0	0	0	0	0	0	0	0	0	0	0	0	0	0	0	0	0	0	0	0	0	1
Thermodesulfovibrio sp. N1	Thermodesulfovibrio	0	0	0	0	0	0	0	0	1	1	0	0	0	0	0	0	0	0	0	1	0	0	0	2	1	1	0	0	0	0	0	0	2	1	1	0	1	1	1	0	0	0	0	0	0	0	1	1
Thermodesulfovibrio thiophilus DSM 17215	Thermodesulfovibrio	0	0	0	0	0	0	0	0	1	1	0	0	0	0	0	0	0	0	0	1	0	0	0	0	1	1	0	0	0	0	0	0	0	0	0	0	0	0	0	0	0	0	0	0	0	0	1	2
Thermodesulfovibrio thiophilus AS04akNAM 131	Thermodesulfovibrio	0	0	0	0	0	0	0	0	1	0	0	0	0	0	0	0	0	0	0	1	0	0	0	0	1	1	0	0	0	0	0	0	0	0	0	0	0	0	0	0	0	0	0	0	0	0	1	1
Thermodesulfovibrio islandicus DSM 12570	Thermodesulfovibrio	0	0	0	0	0	0	0	0	1	1	0	0	0	0	0	0	0	0	0	1	0	0	0	0	1	1	0	0	0	0	0	0	0	0	0	0	0	0	0	0	0	0	0	0	0	0	1	1
Thermodesulfovibrio yellowstonii DSM 11347	Thermodesulfovibrio	0	0	0	0	0	0	0	0	1	1	0	0	0	0	0	0	0	0	0	1	0	0	0	0	1	1	0	0	0	0	0	0	0	0	0	0	0	0	0	0	0	0	0	0	0	0	1	1
Thermodesulfovibrio sp. Kuro-1	Thermodesulfovibrio	0	0	0	0	0	0	0	0	1	1	0	0	0	0	0	0	0	0	0	1	1	1	1	1	2	2	1	1	0	0	0	0	0	0	0	0	0	0	0	0	0	0	0	0	0	0	1	1
Thermodesulfovibrio aggregans ZAV-04	Thermodesulfovibrio	0	0	0	0	0	0	0	0	1	1	0	0	0	0	0	0	0	0	0	1	0	0	0	0	1	1	0	0	0	0	0	0	0	0	0	0	0	0	0	0	0	0	0	0	0	0	0	1
Thermodesulfovibrio aggregans TGE-P1	Thermodesulfovibrio	0	0	0	0	0	0	0	0	1	1	0	0	0	0	0	0	0	0	0	1	0	0	0	1	1	1	0	0	0	0	0	0	0	0	0	0	0	0	0	0	0	0	0	0	0	0	1	1
Leptospirillum ferrooxidans C2-3	Leptospirillum	0	0	0	0	0	1	0	0	0	0	0	0	0	0	0	0	2	0	0	1	0	0	0	0	0	0	0	0	0	0	0	0	0	0	0	0	0	0	0	1	0	0	0	0	0	0	0	2
Leptospirillum ferriphilum SpSt-902	Leptospirillum	0	0	0	0	0	0	0	0	0	0	0	0	0	0	0	0	1	0	0	3	0	0	0	0	0	0	0	0	0	0	0	0	0	0	0	0	0	0	0	2	0	0	0	0	0	0	0	2
Leptospirillum ferriphilum pb 238	Leptospirillum	0	0	0	0	0	1	0	0	0	0	0	0	0	0	0	0	1	0	0	3	0	0	0	0	0	0	0	0	0	0	0	0	0	0	0	0	0	0	0	2	0	0	0	0	0	0	0	2
Leptospirillum ferriphilum DSM 14647	Leptospirillum	0	0	0	0	0	0	0	0	0	0	0	0	0	0	0	0	1	0	0	3	0	0	0	0	0	0	0	0	0	0	0	0	0	0	0	0	0	0	0	2	0	0	0	0	0	0	0	2
Leptospirillum ferriphilum ML-04	Leptospirillum	0	0	0	0	0	0	0	0	0	0	0	0	0	0	0	0	1	0	0	3	0	0	0	0	0	0	0	0	0	0	0	0	0	0	0	0	0	0	0	3	0	0	0	0	0	0	0	2
Leptospirillum ferriphilum Sp-Cl	Leptospirillum	0	0	0	0	0	0	0	0	0	0	0	0	0	0	0	0	1	0	0	3	0	0	0	0	0	0	0	0	0	0	0	0	0	0	0	0	0	0	0	2	0	0	0	0	0	0	0	2
Leptospirillum ferriphilum ZJ	Leptospirillum	0	0	0	0	0	0	0	0	0	0	0	0	0	0	0	0	1	0	0	3	0	0	0	0	0	0	0	0	0	0	0	0	0	0	0	0	0	0	0	2	0	0	0	0	0	0	0	2
Leptospirillum ferriphilum YSK	Leptospirillum	0	0	0	0	0	0	0	0	0	0	2	0	0	0	0	0	1	0	0	3	0	0	0	0	0	0	0	0	0	0	0	0	0	0	0	0	0	0	0	2	0	0	0	0	0	0	0	2
Leptospirillum ferriphilum DX	Leptospirillum	0	0	0	0	0	0	0	0	0	0	0	0	0	0	0	0	1	0	0	3	0	0	0	0	0	0	0	0	0	0	0	0	0	0	0	0	0	0	0	2	0	0	0	0	0	0	0	2
Leptospirillum rubarum	Leptospirillum	0	0	0	0	0	0	0	0	0	0	0	0	0	0	0	0	1	0	0	3	0	0	0	0	0	0	0	0	0	0	0	0	0	0	0	0	0	0	0	2	0	0	0	0	0	0	0	2
Leptospirillum ferriphilum UBA6673	Leptospirillum	0	0	0	0	0	0	0	0	0	0	0	0	0	0	0	0	1	0	0	1	0	0	0	0	0	0	0	0	0	0	0	0	0	0	0	0	0	0	0	2	0	0	0	0	0	0	0	2
Leptospirillum ferriphilum UBA6674	Leptospirillum	0	0	0	0	0	0	0	0	0	0	0	0	0	0	0	0	1	0	0	1	0	0	0	0	0	0	0	0	0	0	0	0	0	0	0	0	0	0	0	2	0	0	0	0	0	0	0	2
Leptospirillum sp. Group II CF-1	Leptospirillum	0	0	0	0	0	0	0	0	0	0	0	0	0	0	0	0	1	0	0	3	0	0	0	0	0	0	0	0	0	0	0	0	0	0	0	0	0	0	0	2	0	0	0	0	0	0	0	2
Leptospirillum sp. Group II C75	Leptospirillum	0	0	0	0	0	0	0	0	0	0	0	0	0	0	0	0	1	0	0	3	0	0	0	0	0	0	0	0	0	0	0	0	0	0	0	0	0	0	0	2	0	0	0	0	0	0	0	2
Leptospirillum ferriphilum UBA6657	Leptospirillum	0	0	0	0	0	0	0	0	0	0	0	0	0	0	0	0	1	0	0	3	0	0	0	0	0	0	0	0	0	0	0	0	0	0	0	0	0	0	0	2	0	0	0	0	0	0	0	2
Leptospirillum ferriphilum UBA7872	Leptospirillum	0	0	0	0	0	0	0	0	0	0	0	0	0	0	0	0	1	0	0	3	0	0	0	0	0	0	0	0	0	0	0	0	0	0	0	0	0	0	0	2	0	0	0	0	0	0	0	2
Leptospirillum ferriphilum UBA7870	Leptospirillum	0	0	0	0	0	0	0	0	0	0	0	0	0	0	0	0	1	0	0	3	0	0	0	0	0	0	0	0	0	0	0	0	0	0	0	0	0	0	0	2	0	0	0	0	0	0	0	2
Nitrospirae bacterium GCA_016194305.1	Non-NOB	0	0	0	0	0	1	0	0	0	0	0	0	0	0	0	0	0	0	0	1	0	0	0	0	1	1	1	0	0	0	0	0	0	0	0	0	0	0	0	2	0	0	0	1	0	0	0	1
Nitrospirae bacterium GCA_016178565.1	Non-NOB	0	0	0	0	0	0	0	0	0	0	0	0	0	0	0	0	0	0	0	1	0	0	0	0	0	0	1	0	0	0	0	0	0	0	0	0	0	0	0	1	0	0	0	1	0	0	0	1
Nitrospirae bacterium GCA_016201875.1	Non-NOB	0	0	0	0	0	1	0	0	0	0	2	0	0	0	0	0	0	0	0	1	0	0	0	0	0	0	0	0	0	0	0	0	0	0	0	0	0	0	0	1	0	0	0	1	0	0	0	0
Nitrospirae bacterium GCA_016195515.1	Non-NOB	0	0	0	0	0	1	0	0	0	0	1	0	0	0	0	0	0	0	0	1	0	0	0	0	1	1	0	0	0	0	0	0	0	0	0	0	0	0	0	0	0	0	0	1	0	0	0	0
Nitrospirae bacterium GCA_016178585.1	Non-NOB	0	0	0	0	0	1	0	0	0	0	1	0	0	0	0	0	0	0	0	1	0	0	0	0	1	1	0	0	0	1	1	0	0	0	0	0	0	0	0	0	0	0	0	1	0	0	0	0
Nitrospirae bacterium SpSt-426	Non-NOB	0	0	0	0	0	1	0	0	0	0	0	0	0	0	0	0	0	0	0	2	0	0	0	0	2	1	0	0	0	0	0	0	0	0	0	0	0	0	0	0	0	0	0	1	0	2	0	1
Nitrospirae bacterium GCA_016201825.1	Non-NOB	0	0	0	0	0	1	0	0	0	0	0	0	0	0	0	0	0	0	0	1	0	0	0	0	1	1	0	0	0	1	1	0	0	0	0	0	0	0	0	0	0	0	0	1	0	1	0	0
Nitrospirae bacterium GCA_016201765.1	Non-NOB	0	0	0	0	0	0	0	0	0	0	0	0	0	0	0	0	0	0	0	0	0	0	0	0	0	0	0	0	0	1	1	0	0	0	0	0	0	0	0	1	0	0	0	0	0	1	0	0
Nitrospira sp. Bin 34 1	Non-NOB	0	0	0	0	0	0	0	0	0	0	0	0	0	0	0	0	0	0	0	1	0	0	0	0	1	1	0	0	0	0	0	0	0	0	0	0	0	0	0	0	0	0	0	0	0	0	0	0
Nitrospira sp. Bin 24 1	Non-NOB	0	0	0	0	0	0	0	0	0	0	0	0	0	0	0	0	0	0	0	1	0	0	0	0	1	0	0	0	0	0	0	0	0	0	0	0	0	0	0	0	0	0	0	0	0	0	0	0
Nitrospirae bacterium GCA_016201925.1	Non-NOB	0	0	0	0	0	1	0	0	0	0	0	0	0	0	0	0	0	0	0	0	0	0	0	0	0	0	1	0	0	0	0	0	0	0	0	0	0	0	0	0	0	0	0	1	0	0	0	0
Nitrospirae bacterium GCA_016195485.1	Non-NOB	0	0	0	0	0	1	0	0	0	0	0	0	0	0	0	0	0	0	0	1	0	0	0	1	1	2	0	0	0	0	0	0	0	0	0	0	0	0	0	0	0	0	0	1	0	0	0	0
Nitrospira sp. Bin 6 1 1	Non-NOB	0	0	0	0	0	1	0	0	0	0	0	0	0	0	0	0	0	0	0	3	0	0	0	1	2	2	0	0	0	0	0	0	0	0	0	0	0	0	0	0	0	0	0	0	0	0	0	0
Nitrospirae bacterium M MetaBat.18	Non-NOB	0	0	0	0	0	0	0	0	0	0	0	0	0	0	0	0	0	0	0	1	0	0	0	1	2	2	1	0	0	0	0	0	0	1	1	1	1	0	1	0	0	0	0	1	0	1	0	1
Nitrospiria bacterium SZUA-1046	Non-NOB	0	0	0	0	0	0	0	0	0	0	1	0	0	0	0	0	0	0	0	2	1	1	1	1	1	1	1	1	0	0	0	0	0	1	1	1	1	0	1	1	0	0	0	0	0	1	0	0
Nitrospira sp. UWMA-0268	Non-NOB	0	0	0	0	0	0	0	0	0	0	1	0	0	0	0	0	0	0	0	2	1	1	1	1	1	1	1	1	0	0	0	0	0	1	1	1	1	0	1	1	0	0	0	0	0	1	0	0
Nitrospirae bacterium GCA_016200325.1	Non-NOB	0	0	0	0	0	1	0	0	0	0	1	0	0	0	0	0	0	0	0	3	1	1	1	1	2	2	0	0	1	4	4	0	0	0	0	0	0	0	0	2	0	0	0	0	0	0	0	0
Nitrospirae bacterium GW715 bin.13	Non-NOB	0	0	0	0	0	0	0	0	0	0	1	0	0	0	0	0	0	0	0	3	1	1	1	1	4	3	0	1	1	2	2	0	0	0	0	0	0	0	0	1	0	0	0	0	0	2	0	0
Candidatus Manganitrophus noduliformans	Non-NOB	0	0	0	0	0	0	0	0	0	0	2	0	0	0	0	0	0	0	0	2	1	1	1	2	3	3	1	2	1	2	2	0	0	1	1	0	1	0	1	3	1	0	0	2	0	1	0	0
Nitrospirae bacterium GCA_016234185.1	Non-NOB	0	0	0	2	1	1	0	0	0	0	1	0	0	0	0	0	0	0	0	1	0	0	0	0	2	1	0	0	0	0	0	0	0	0	0	0	0	0	0	0	0	0	0	1	0	0	0	0
Nitrospirae bacterium GCA_016201865.1	Non-NOB	0	0	0	0	0	1	0	0	0	0	1	0	0	0	0	0	1	0	0	1	0	0	0	0	1	1	1	0	0	0	0	0	0	0	0	0	0	0	0	0	0	0	0	1	0	1	0	0
Nitrospirae bacterium GCA_016200255.1	Non-NOB	0	0	0	0	0	1	0	0	0	0	1	0	0	0	0	0	0	0	0	1	0	0	0	0	1	1	1	0	0	0	0	0	0	0	0	0	0	0	0	1	0	0	0	1	0	0	0	0
Nitrospirae bacterium GCA_016194285.1	Non-NOB	0	0	0	0	0	1	0	0	0	0	0	0	0	0	0	0	0	0	0	1	0	0	0	0	1	1	0	0	0	0	0	0	0	0	0	0	0	0	0	0	0	0	0	0	0	0	0	0
Nitrospiraceae bacterium UBA2166	Non-NOB	0	0	0	0	0	0	0	0	0	0	1	0	0	0	0	0	0	0	0	1	1	1	1	1	2	2	2	1	0	0	0	0	0	0	0	0	0	0	0	1	0	0	0	1	0	1	0	1
Nitrospiraceae bacterium NP85	Non-NOB	0	0	0	0	0	0	0	0	0	0	1	0	0	0	0	0	0	0	0	1	1	1	1	1	1	1	1	1	0	0	0	0	0	0	0	0	0	0	0	1	0	0	0	1	0	1	0	1
Nitrospirales bacterium UWMA-0093	Non-NOB	0	0	0	0	0	0	0	0	0	0	1	0	0	0	0	0	1	0	0	2	2	1	1	2	2	2	2	2	0	0	0	0	0	0	0	0	0	0	0	1	0	0	0	0	0	1	0	1
Nitrospirales bacterium SZUA-1270	Non-NOB	0	0	0	0	0	0	0	0	0	0	0	0	0	0	0	0	1	0	0	2	2	1	2	1	2	2	2	1	0	0	0	0	1	1	1	1	1	1	1	1	1	0	0	0	0	1	0	0
Nitrospirales bacterium UWMA-0121	Non-NOB	0	0	0	0	0	0	0	0	0	0	1	0	0	0	0	0	1	0	0	2	1	1	1	1	1	1	1	1	0	0	0	0	0	0	0	0	0	0	0	1	0	0	0	0	0	1	0	1
Nitrospirales bacterium SZUA-1325	Non-NOB	0	0	0	0	0	0	0	0	0	0	0	0	0	0	0	0	1	0	0	1	1	1	1	1	2	2	1	1	0	0	0	0	0	0	0	0	0	0	0	1	0	0	0	0	0	0	0	1
Nitrospirales bacterium UWMA-0011	Non-NOB	0	0	0	0	0	0	0	0	0	0	2	0	0	0	0	0	1	0	0	1	1	1	1	1	1	2	1	1	0	0	0	0	0	0	0	0	0	0	0	0	0	0	0	1	0	1	0	1
Nitrospirales bacterium UWMA-0026	Non-NOB	0	0	0	0	0	0	0	0	0	0	1	0	0	0	0	0	1	0	0	2	1	1	2	1	1	1	1	1	0	0	0	0	0	0	0	1	1	1	1	1	0	0	0	0	0	1	0	1
Nitrospirales bacterium SZUA-1196	Non-NOB	0	0	0	0	0	0	0	0	0	0	1	0	0	0	0	0	1	0	0	1	1	1	1	1	1	1	1	1	0	0	0	0	1	1	1	0	1	1	1	1	0	0	0	0	0	1	0	1
Nitrospirae bacterium NS4	Unclassified affiliation	1	2	1	3	0	1	2	0	0	0	0	0	0	0	0	0	0	0	0	3	1	1	3	0	0	0	0	0	1	1	1	1	0	0	0	0	0	0	0	0	0	0	0	1	1	0	0	0
Nitrospirae bacterium GCA_016200305.1	Unclassified affiliation	2	2	0	2	0	0	0	0	0	0	1	0	0	0	0	0	0	0	0	1	0	0	0	0	0	0	0	0	0	1	1	0	0	0	0	0	0	0	0	0	0	0	0	1	1	1	0	0
Nitrospirae bacterium FW300 bin.52	Unclassified affiliation	4	5	1	2	1	1	1	0	0	0	0	0	0	0	0	0	0	0	0	1	0	0	0	0	0	0	0	0	1	1	1	1	0	0	0	0	0	0	0	0	0	0	0	1	1	1	0	1
Nitrospirae bacterium NS12	Unclassified affiliation	2	1	1	2	2	1	1	0	0	0	0	0	0	0	0	0	0	0	0	2	0	0	0	0	0	0	0	0	1	0	0	0	0	0	0	0	0	0	0	1	0	0	0	2	1	2	0	0
Nitrospirae bacterium NS6	Unclassified affiliation	2	1	1	2	0	2	0	0	0	0	0	0	0	0	0	0	0	0	0	1	0	0	0	0	0	0	0	0	1	0	0	0	0	0	0	0	0	0	0	0	0	0	0	2	1	1	0	0
Nitrospirae bacterium NS3	Unclassified affiliation	2	2	1	2	0	1	0	0	0	0	1	0	0	0	0	0	0	0	0	3	0	0	0	0	0	0	0	0	0	0	0	0	0	0	0	0	0	0	0	0	0	0	0	1	1	1	0	0
Nitrospirae bacterium NS8	Unclassified affiliation	4	3	1	2	0	1	0	0	0	0	1	0	0	0	0	0	0	0	0	2	0	0	0	0	0	0	0	0	0	0	0	0	0	0	0	0	0	0	0	1	0	0	0	1	1	1	0	0
Nitrospirae bacterium NS1	Unclassified affiliation	4	5	1	2	0	1	0	0	0	0	0	0	0	0	0	0	0	0	0	1	0	0	0	0	0	0	0	0	0	0	0	0	0	0	0	0	0	0	0	1	0	0	0	1	1	1	0	0
Nitrospirae bacterium J031	Nitrospira lineage IV	1	0	1	2	1	1	1	0	0	0	1	0	0	0	0	0	0	0	0	3	0	0	0	0	0	0	0	0	1	0	0	0	1	1	1	0	1	1	1	0	0	0	1	2	0	1	0	0
Nitrospirae bacterium MH2 Bin30	Nitrospira lineage IV	0	0	1	2	0	1	1	1	0	0	1	0	0	0	0	0	0	0	0	1	1	1	1	1	1	1	1	1	0	0	0	0	1	1	1	1	1	1	1	1	1	0	2	1	0	1	0	0
Nitrospirales bacterium GCA_012103275.1	Nitrospira lineage IV	1	1	1	2	1	1	1	1	0	0	1	0	0	0	0	0	0	0	0	1	1	1	1	1	1	1	1	1	1	0	0	0	1	1	1	0	1	1	1	1	0	0	2	2	0	1	0	0
Nitrospirae bacterium MH1 Bin19	Nitrospira lineage IV	1	1	1	2	1	1	0	1	0	0	1	0	0	0	0	0	0	0	0	1	1	1	1	1	1	1	1	1	1	0	0	0	1	1	1	0	1	1	1	1	0	0	2	2	0	1	0	0
Nitrospira sp. DS57	Nitrospira lineage IV	1	0	2	2	2	1	1	0	0	0	0	0	0	0	0	0	0	0	0	2	0	0	0	0	0	0	0	0	0	0	0	0	0	0	0	0	0	0	0	1	1	0	0	1	0	1	0	0
Nitrospira sp. DS106	Nitrospira lineage IV	0	1	1	4	3	1	4	0	0	0	3	0	0	0	0	0	0	0	0	1	0	1	1	0	0	1	1	1	0	0	0	0	1	1	1	0	1	1	1	1	1	0	0	1	0	2	0	2
Nitrospirales bacterium PNGst C binSS2	Nitrospira lineage IV	1	1	1	2	0	1	0	0	0	0	1	0	0	0	0	0	0	0	0	1	1	1	1	1	1	1	1	1	0	0	0	0	1	1	1	0	1	1	1	0	0	0	0	1	0	1	0	0
Nitrospirales bacterium Plut 88904	Nitrospira lineage IV	1	1	1	2	1	1	0	0	0	0	0	0	0	0	0	0	0	0	0	4	0	0	0	0	0	0	0	0	1	1	1	1	0	0	0	0	1	1	1	1	0	0	0	1	0	1	0	0
Nitrospira sp. bin75	Nitrospira lineage IV	1	1	1	2	2	1	1	0	0	0	1	0	0	0	0	0	0	0	0	3	1	1	1	1	1	1	1	1	1	1	1	1	1	1	1	0	1	1	1	1	0	0	0	1	0	1	0	0
Nitrospira sp. SB0662 bin26	Nitrospira lineage IV	0	0	1	3	1	1	0	0	0	0	1	0	0	0	0	0	0	0	0	3	1	1	1	1	1	1	1	1	1	1	1	1	0	0	0	0	0	0	0	1	0	0	0	1	0	1	0	0
Nitrospira sp. SB0678 bin10	Nitrospira lineage IV	1	1	1	4	1	1	0	0	0	0	1	0	0	0	0	0	0	0	0	3	1	1	1	1	1	1	1	1	1	0	0	1	0	0	0	0	0	0	0	1	0	0	0	1	0	1	0	0
Nitrospira sp. SB0666 bin27	Nitrospira lineage IV	1	1	2	3	1	1	0	0	0	0	1	0	0	0	0	0	0	0	0	3	1	1	1	2	1	1	1	1	1	0	0	1	0	0	0	0	0	0	0	1	0	0	0	1	0	1	0	0
Nitrospira sp. CO36405bin1	Nitrospira lineage IV	1	1	1	3	0	1	0	0	0	0	1	0	0	0	0	0	1	0	0	3	0	0	0	0	0	0	0	0	1	1	1	1	0	0	0	0	0	0	0	1	0	0	0	1	0	1	0	0
Nitrospira sp. SB0675 bin23	Nitrospira lineage IV	1	1	1	2	0	1	0	0	0	0	1	0	0	0	0	0	1	0	0	1	1	1	1	1	1	1	1	1	1	1	1	1	0	0	0	0	0	0	0	1	0	0	0	1	0	1	0	0
Nitrospira sp. SB0677 bin15	Nitrospira lineage IV	1	1	1	3	0	1	0	0	0	0	1	0	0	0	0	0	1	0	0	1	1	1	1	1	1	1	1	1	1	1	1	1	0	0	0	0	0	0	0	1	0	0	0	1	0	1	0	0
Nitrospira sp. SB0673 bin12	Nitrospira lineage IV	1	1	1	2	0	1	0	0	0	0	1	0	0	0	0	0	0	0	0	2	1	1	1	1	1	1	1	1	1	1	1	1	0	0	0	0	0	0	0	0	0	0	0	1	0	1	0	0
Nitrospira sp. SB0667 bin9	Nitrospira lineage IV	0	0	1	2	0	1	0	0	0	0	1	0	0	0	0	0	0	0	0	1	1	1	1	1	1	1	1	1	1	1	1	1	0	0	0	0	0	0	0	0	0	0	0	1	0	1	0	0
Nitrospira sp. SB0661 bin20	Nitrospira lineage IV	1	1	1	2	0	1	0	0	0	0	0	0	0	0	0	0	1	0	0	2	1	1	1	1	1	1	1	1	1	1	1	1	0	0	0	0	0	0	0	0	0	0	0	1	0	1	0	0
Nitrospirae bacterium J017	Nitrospira lineage IV	1	1	1	2	1	1	1	0	0	0	1	0	0	0	0	0	0	0	0	2	0	0	0	0	0	0	0	0	1	0	0	0	1	1	1	0	1	1	1	0	0	0	2	2	0	3	0	1
Nitrospira sp. DS164	Nitrospira lineage IV	0	0	0	3	0	0	1	0	0	0	1	0	0	0	0	0	1	0	0	2	1	0	0	0	1	1	1	1	0	0	0	0	1	1	1	0	1	1	1	1	0	0	2	3	0	0	0	0
Nitrospirales bacterium Dino bin26	Nitrospira lineage IV	1	1	0	2	0	1	0	0	0	0	0	0	0	0	0	0	0	0	0	3	0	0	0	0	0	0	0	0	2	0	0	0	1	1	1	1	1	1	1	0	0	0	0	1	0	1	0	1
Nitrospiraceae bacterium UBA8639	Nitrospira lineage IV	2	0	1	3	1	1	1	2	0	0	2	0	0	0	0	0	0	0	0	2	0	0	0	0	0	0	0	0	2	0	0	0	0	0	0	0	0	0	0	0	2	0	3	3	0	2	0	1
Nitrospira marina Nb-295	Nitrospira lineage IV	4	5	1	3	1	1	1	0	0	0	2	0	0	0	0	0	0	0	0	2	0	0	0	0	0	0	0	0	1	0	0	0	1	1	1	1	1	1	1	0	0	0	2	3	0	2	1	1
uncultured Nitrospira sp.RBC003	Nitrospira lineage IV	2	0	1	3	3	1	1	1	0	0	2	0	0	0	0	0	0	0	0	2	1	1	1	0	0	0	0	0	1	0	0	0	1	1	1	1	1	1	1	0	0	0	2	3	0	2	0	1
Nitrospirales bacterium MGR bin425	Nitrospira lineage IV	1	0	2	3	1	1	1	0	0	0	3	0	0	0	0	0	0	0	0	1	0	0	0	0	0	0	0	0	1	0	0	0	0	0	0	0	0	0	0	1	0	0	2	2	0	4	1	2
Nitrospirales bacterium MGR bin327	Nitrospira lineage IV	0	0	1	3	0	1	0	0	0	0	2	0	0	0	0	0	0	0	0	3	0	0	0	0	0	0	0	0	0	0	0	0	1	1	1	1	1	1	1	1	0	0	2	2	0	2	1	1
Nitrospirae bacterium SZUA-4	Nitrospira lineage IV	0	0	3	2	1	1	1	0	0	0	1	0	0	0	0	0	0	0	0	2	0	0	0	0	0	0	0	0	0	0	0	0	1	1	1	1	1	1	1	0	0	0	2	1	0	1	0	2
Nitrospirae bacterium SZUA-215	Nitrospira lineage IV	3	2	0	2	0	1	0	0	0	0	1	0	0	0	0	0	0	0	0	2	0	0	0	0	0	0	0	0	0	0	0	0	2	1	1	0	1	2	2	0	0	0	1	1	0	1	0	0
Nitrospirae bacterium SZUA-312	Nitrospira lineage IV	1	0	1	1	1	1	1	0	0	0	1	0	0	0	0	0	0	0	0	2	0	0	0	0	0	0	0	0	0	0	0	0	1	1	1	1	1	1	1	1	0	0	2	2	0	0	1	1
Nitrospirae bacterium SZUA-175	Nitrospira lineage IV	0	0	1	1	1	1	1	1	0	0	0	0	0	0	0	0	0	0	0	1	0	0	0	0	0	1	1	0	0	0	0	0	0	0	0	0	0	0	0	0	0	0	1	1	0	1	0	1
Nitrospira sp. DS64	Nitrospira lineage III	0	0	0	2	0	0	0	0	0	0	0	0	0	0	0	0	0	0	0	2	0	0	0	1	3	2	2	0	0	0	0	0	3	3	3	1	3	3	3	2	0	0	0	1	0	0	0	1
Nitrospira sp. TMG248	Nitrospira lineage III	1	1	1	2	0	1	0	0	0	0	2	0	0	0	0	0	0	0	0	2	0	0	0	0	0	0	0	0	0	0	0	0	2	2	2	0	2	2	2	1	1	0	1	2	0	0	1	2
Nitrospira sp. QMm6	Nitrospira lineage III	2	2	1	2	1	1	1	0	0	0	0	0	0	0	0	0	0	0	0	2	0	0	0	0	0	0	0	0	1	0	0	0	2	2	2	1	2	2	2	0	1	0	1	2	0	0	1	0
Nitrospira sp. QMb135	Nitrospira lineage III	2	2	1	2	1	1	1	0	0	0	0	0	0	0	0	0	0	0	0	2	0	0	0	0	0	0	0	0	1	0	0	0	2	2	2	1	2	2	2	0	1	0	1	2	0	0	0	0
Nitrospirae bacterium SpSt-348	Unclassified affiliation	1	1	1	2	2	1	0	1	0	0	3	0	0	0	0	0	0	0	0	4	1	1	1	0	1	1	2	1	1	1	1	1	0	0	0	0	0	0	0	0	0	0	0	3	1	1	0	0
Nitrospirae bacterium GCA_016207025.1	Unclassified affiliation	1	1	0	2	0	1	0	1	0	0	1	0	0	0	0	0	0	0	0	3	1	1	1	1	1	1	1	1	2	1	1	1	0	0	0	0	0	0	0	0	0	0	0	3	1	0	0	0
Nitrospirae bacterium NS7	Unclassified affiliation	2	2	1	2	2	1	1	0	0	0	1	0	0	0	0	0	0	0	0	2	1	1	1	1	1	2	2	1	1	2	2	1	0	0	0	0	0	0	0	1	0	0	0	1	1	0	0	0
Nitrospirae bacterium 13 1 40CM 4 62 6	Unclassified affiliation	1	0	1	2	0	0	0	0	0	0	0	0	0	0	0	0	0	0	0	0	1	1	1	1	1	1	1	1	0	0	0	0	0	0	0	0	0	0	0	0	0	0	0	1	1	0	0	0
Nitrospirae bacterium 13 1 40CM 2 62 10	Unclassified affiliation	6	1	2	2	0	1	0	0	0	0	0	0	0	0	0	0	0	0	0	2	1	1	1	0	1	1	1	1	0	0	0	0	0	0	0	0	0	0	0	0	0	0	1	1	2	0	0	0
Nitrospirae bacterium NS5	Unclassified affiliation	2	2	1	2	1	1	1	0	0	0	2	0	0	0	0	0	0	0	0	2	1	1	1	1	2	3	2	1	1	1	1	1	0	0	0	0	0	0	0	0	0	0	0	2	2	0	0	0
Nitrospirae bacterium NS2	Unclassified affiliation	2	2	1	2	1	1	1	0	0	0	1	0	0	0	0	0	0	0	0	1	1	1	1	2	1	1	1	1	1	1	1	1	0	0	0	0	0	0	0	1	0	0	0	2	1	0	0	0
Nitrospirae bacterium 13 2 20CM 2 62 8	Unclassified affiliation	2	0	1	2	0	0	0	0	0	0	1	0	0	0	0	0	0	0	0	0	1	1	1	0	1	1	1	1	0	0	0	0	0	0	0	0	0	0	0	0	0	0	0	2	1	0	0	0
Nitrospira sp. K Offshore 80m m2 121	Unclassified affiliation	1	1	1	2	1	1	0	1	0	0	1	0	0	0	0	0	0	0	0	4	1	1	1	1	1	1	1	1	1	1	1	1	0	0	0	0	0	0	0	0	0	0	0	3	1	0	0	1
Nitrospirae bacterium GW928 bin.19	Unclassified affiliation	0	1	1	1	1	1	0	1	0	0	2	0	0	0	0	0	0	0	0	7	1	1	1	1	1	1	1	1	1	1	1	1	0	0	0	0	0	0	0	0	0	0	0	2	1	0	0	0
Nitrospira sp. M DeepCast 65m m2 186	Unclassified affiliation	2	2	1	1	0	1	0	1	0	0	1	0	0	0	0	0	0	0	0	4	1	1	1	1	2	1	1	1	1	1	1	1	0	0	0	0	0	0	0	0	0	0	0	2	1	0	0	0
Nitrospirae bacterium GW928 bin.16	Unclassified affiliation	3	2	1	2	1	1	0	1	0	0	1	0	0	0	0	0	0	0	0	3	1	1	1	1	1	1	1	1	1	1	1	1	0	0	0	0	0	0	0	0	0	0	0	2	1	0	0	1
Nitrospira sp. M DeepCast 65m m2 155	Unclassified affiliation	3	1	1	2	1	1	0	1	0	0	1	0	0	0	0	0	0	0	0	3	2	2	2	1	1	1	1	2	1	1	1	1	1	1	1	0	1	1	1	0	0	0	0	2	1	0	0	1
Nitrospiraceae bacterium F1-80-MAGs051	Unclassified affiliation	1	2	1	1	0	1	0	1	0	0	1	0	0	0	0	0	0	0	0	3	1	1	1	1	2	2	2	3	1	1	1	1	0	0	0	0	0	0	0	2	0	0	0	1	1	0	0	0
Nitrospiraceae bacterium F1-60-MAGs110	Unclassified affiliation	1	0	0	1	0	1	0	0	0	0	1	0	0	0	0	0	0	0	0	1	0	0	0	1	0	0	0	0	0	0	0	0	0	0	0	0	0	0	0	2	0	0	0	1	1	0	0	0
Nitrospirae bacterium GCA_016235225.1	Unclassified affiliation	0	0	0	2	1	1	0	2	1	1	0	0	0	0	0	0	0	0	0	6	0	0	0	0	0	0	0	0	1	1	1	0	0	0	0	0	0	0	0	0	0	0	0	2	1	0	0	0
Nitrospira sp. RSF151	Unclassified affiliation	0	0	1	0	0	0	0	1	0	0	0	0	0	0	0	0	0	0	0	2	0	0	0	1	1	2	1	1	0	0	0	0	0	0	0	0	0	0	0	0	0	0	0	0	1	0	0	0
Nitrospira sp. K Offshore 80m m2 040	Unclassified affiliation	1	1	1	2	1	0	1	0	0	0	1	0	0	0	0	0	0	0	0	2	1	1	1	1	1	1	1	1	1	0	0	0	0	0	0	0	0	0	0	0	0	0	0	1	1	0	0	0
Nitrospirae bacterium RIFCSPLOWO2 02 FULL 62 14	Unclassified affiliation	2	1	1	2	1	1	0	1	0	0	1	0	0	0	0	0	0	0	0	4	1	1	1	1	1	1	1	1	1	1	1	1	0	0	0	0	0	0	0	0	0	0	0	2	1	0	0	1
Nitrospirae bacterium RIFCSPLOWO2 01 FULL 62 17	Unclassified affiliation	1	1	0	2	0	1	0	1	0	0	1	0	0	0	0	0	0	0	0	3	0	1	1	0	0	0	0	0	2	1	1	1	0	0	0	0	0	0	0	0	0	0	0	2	1	0	0	1
Nitrospirae bacterium GCA_016234105.1	Unclassified affiliation	0	1	0	2	1	1	0	1	0	0	1	0	0	0	0	0	0	0	0	3	0	1	1	2	1	1	1	1	1	0	0	1	0	0	0	0	0	0	0	0	0	0	1	1	1	0	0	1
Nitrospiraceae bacterium Baikal-deep-G158	Unclassified affiliation	1	1	1	2	0	0	0	1	0	0	1	0	0	0	0	0	0	0	0	1	1	1	1	1	1	1	1	1	1	1	1	1	0	0	0	0	0	0	0	0	0	0	0	3	1	0	0	2
Nitrospira sp. WS74	Nitrospira lineage I	3	0	1	3	2	1	1	0	0	0	1	0	0	0	0	0	0	0	0	2	0	1	3	1	1	1	1	1	1	0	0	0	0	0	0	0	0	0	0	3	0	0	0	0	1	0	0	0
Nitrospira sp. OLB3	Nitrospira lineage I	2	2	1	1	2	1	1	1	0	0	1	0	0	0	1	0	0	0	0	3	0	0	0	0	0	0	0	0	1	0	0	0	0	0	0	0	0	0	0	1	0	0	0	1	1	0	0	1
Nitrospira sp. H3 NOB1	Nitrospira lineage I	2	2	1	1	2	1	1	1	0	0	1	0	0	0	1	0	0	0	0	3	0	0	0	0	0	0	0	0	1	0	0	0	0	0	1	0	1	0	1	1	0	0	0	2	1	0	0	0
Nitrospirae bacterium Bin 46	Nitrospira lineage I	2	4	1	1	2	1	1	1	0	0	1	0	0	0	1	0	0	0	0	3	0	0	0	0	0	0	0	0	1	0	0	0	0	0	0	0	0	0	0	1	0	0	0	2	1	0	0	1
Nitrospira sp. NOB	Nitrospira lineage I	2	2	1	1	2	1	1	1	0	0	1	0	0	0	1	0	0	0	0	3	0	0	0	0	1	1	1	0	1	0	0	0	0	0	0	0	0	0	0	1	0	0	0	2	1	0	0	1
Nitrospira defluvii NOB2	Nitrospira lineage I	2	2	1	1	2	1	1	1	0	0	1	0	0	0	1	0	0	0	0	3	0	0	0	0	0	0	0	0	1	0	0	0	0	0	1	1	1	0	1	1	0	0	0	2	1	0	0	0
Nitrospira sp. MGR bin213	Nitrospira lineage I	1	1	1	1	2	2	1	0	0	0	1	0	0	0	0	0	0	0	0	1	1	1	1	1	1	1	1	1	1	0	0	0	0	0	0	0	0	0	0	2	0	0	0	1	1	0	0	0
Nitrospira sp. MAG246	Nitrospira lineage I	1	1	1	2	3	1	1	0	0	0	2	0	0	0	0	0	0	0	0	1	1	1	1	1	1	1	1	1	1	1	1	0	0	0	0	0	0	0	0	1	0	0	0	1	0	0	0	0
uncultured Nitrospira sp.RBC073	Nitrospira lineage I	1	0	1	1	2	1	1	0	0	0	1	0	0	0	0	0	0	0	0	1	0	0	0	0	0	0	0	0	1	0	0	0	0	0	0	0	0	0	0	1	0	0	0	1	1	0	0	0
Nitrospira sp. MAG266	Nitrospira lineage I	5	1	2	1	3	1	0	0	0	0	1	0	0	0	0	0	0	0	0	0	0	0	0	1	1	1	1	1	0	0	0	0	0	0	0	0	0	0	0	1	0	0	0	1	1	0	0	0
Nitrospira sp. MAG242	Nitrospira lineage I	2	2	0	0	2	1	1	0	0	0	1	0	0	0	0	0	0	0	0	1	0	1	1	1	1	1	1	1	1	0	0	0	0	0	0	0	0	0	0	2	0	0	0	1	1	0	0	1
Nitrospira sp. CR1.1	Nitrospira lineage I	2	5	1	1	3	1	1	0	0	0	1	0	0	0	0	0	0	0	0	1	1	1	1	1	1	1	1	1	1	0	0	0	0	0	0	0	0	0	0	2	0	0	0	1	1	0	0	0
Nitrospira sp. TMP-bin3	Nitrospira lineage I	0	0	1	2	1	1	1	0	0	0	1	0	0	0	0	0	0	0	0	1	1	1	1	1	1	1	1	1	1	0	0	0	0	0	0	0	0	0	0	1	0	0	0	1	1	0	0	0
Nitrospira sp. CR1.2	Nitrospira lineage I	2	1	1	0	3	2	1	0	0	0	3	0	0	0	0	0	0	0	0	1	0	0	0	0	0	0	0	0	1	0	0	0	0	0	0	0	0	0	0	1	0	0	0	1	1	0	0	2
Nitrospira defluvii ZN2 GCA_905220995.1	Nitrospira lineage I	2	3	1	2	3	1	1	0	2	2	2	0	0	0	0	0	0	0	0	1	0	0	0	0	0	0	0	0	1	0	0	0	0	0	0	0	0	0	0	2	0	0	0	1	1	0	0	0
Nitrospira sp. UBA8978	Nitrospira lineage I	1	1	2	1	2	1	1	0	0	0	2	0	0	0	0	0	0	0	0	1	0	0	0	0	0	0	0	0	1	0	0	0	0	0	0	0	0	0	0	1	0	0	0	1	1	0	0	1
Nitrospira defluvii GCA_011525625.1	Nitrospira lineage I	2	2	1	2	3	1	1	0	0	0	2	0	0	0	0	0	0	0	0	1	0	0	0	0	0	0	0	0	1	0	0	0	0	0	0	0	0	0	0	1	0	0	0	1	1	0	0	1
Nitrospira sp. new MAG-288	Nitrospira lineage I	2	2	1	2	3	1	1	0	0	0	2	0	0	0	0	0	0	0	0	1	1	1	1	1	1	1	1	1	1	0	0	0	0	0	0	0	0	0	0	3	0	0	0	1	1	0	0	0
Nitrospira sp. MAG275	Nitrospira lineage I	1	0	1	3	3	1	1	0	0	0	2	0	0	0	0	0	0	0	0	1	1	1	1	1	1	1	1	1	1	0	0	0	0	0	0	0	0	0	0	2	0	0	0	1	1	0	0	0
Nitrospira sp. KAN-bin3	Nitrospira lineage I	0	2	1	2	2	1	1	0	0	0	2	0	0	0	0	0	0	0	0	1	1	1	1	1	1	1	1	1	1	0	0	0	0	0	0	0	0	0	0	2	0	0	0	1	1	0	0	0
Nitrospira sp. AMP-bin2	Nitrospira lineage I	0	1	1	2	2	1	1	0	0	0	2	0	0	0	0	0	0	0	0	1	1	1	1	1	1	1	1	1	1	0	0	0	0	0	0	0	0	0	0	2	0	0	0	1	1	0	0	0
Nitrospira sp. TMP-bin2	Nitrospira lineage I	0	0	1	2	1	1	1	0	0	0	2	0	0	0	0	0	0	0	0	1	1	1	1	1	1	1	1	1	1	0	0	0	0	0	0	0	0	0	0	2	0	0	0	1	1	0	0	0
Nitrospira sp. CTRL-bin1	Nitrospira lineage I	1	2	1	1	2	1	1	0	0	0	4	0	0	0	0	0	0	0	0	1	1	1	1	1	1	1	1	1	1	0	0	0	0	0	0	0	0	0	0	2	0	0	0	1	1	0	0	0
uncultured Nitrospira sp.RBC048	Nitrospira lineage I	2	0	1	1	2	1	1	0	0	0	1	0	0	0	0	0	0	0	0	1	1	1	1	1	1	1	1	1	1	0	0	0	0	0	0	0	0	0	0	4	1	0	1	2	1	0	0	1
Nitrospira sp. Go SlAct bin355	Nitrospira lineage I	2	2	2	2	4	0	1	0	0	0	2	0	0	0	0	0	0	0	0	1	0	0	0	0	0	0	0	0	1	0	0	0	0	0	0	0	0	0	0	1	0	0	0	2	1	0	0	0
Nitrospira sp. Go Eff bin173	Nitrospira lineage I	3	1	2	1	3	1	1	0	0	0	2	0	0	0	0	0	0	0	0	1	0	0	0	1	1	1	1	1	1	0	0	0	0	0	0	0	0	0	0	1	0	0	0	2	1	0	0	0
uncultured Nitrospira sp.RBC085	Nitrospira lineage I	1	0	1	2	2	1	1	0	0	0	1	0	0	0	0	0	0	0	0	2	0	0	0	0	0	0	0	0	1	0	0	0	0	0	0	0	0	0	0	0	0	0	0	1	1	0	0	0
Nitrospira sp. new MAG-289	Nitrospira lineage I	5	3	1	3	3	2	1	0	0	0	2	0	0	0	0	0	0	0	0	1	0	0	0	0	0	0	0	0	1	0	0	0	0	0	0	0	0	0	0	2	0	0	0	1	1	0	0	1
Nitrospira sp. MAG79	Nitrospira lineage I	2	1	0	1	3	1	1	0	0	0	2	0	0	0	0	0	0	0	0	1	0	0	0	0	0	0	0	0	1	0	0	0	0	0	0	0	0	0	0	2	0	0	0	1	1	0	0	0
Nitrospira defluvii GCA_000196815.1	Nitrospira lineage I	2	2	1	1	3	1	1	0	0	0	2	0	0	0	0	0	0	0	0	1	0	0	0	0	0	0	0	0	1	0	0	0	0	0	0	0	0	0	0	2	0	0	0	1	1	0	0	0
Nitrospira sp. Gw SlAct bin176	Nitrospira lineage I	2	2	1	1	3	1	1	0	1	1	2	0	0	0	0	0	0	0	0	1	0	0	0	0	0	0	0	0	1	0	0	0	0	0	0	0	0	0	0	1	0	0	0	1	1	0	0	0
Nitrospira sp. GCA_016719745.1	Nitrospira lineage I	2	2	1	1	2	1	1	0	1	1	1	0	0	0	0	0	0	0	0	1	0	0	0	0	0	0	0	0	1	0	0	0	0	0	0	0	0	0	0	2	0	0	0	1	1	0	0	0
Nitrospira sp. Gw Bodden bin138	Nitrospira lineage I	2	0	0	1	2	1	1	0	1	1	2	0	0	0	0	0	0	0	0	1	0	0	0	0	0	0	0	0	0	0	0	0	0	0	0	0	0	0	0	0	0	0	0	1	1	0	0	0
Nitrospira sp. Gw Inlet bin198	Nitrospira lineage I	2	1	1	1	2	1	1	0	1	1	2	0	0	0	0	0	0	0	0	1	0	0	0	0	0	0	0	0	0	0	0	0	0	0	0	0	0	0	0	1	0	0	0	2	1	0	0	0
Nitrospira sp. UBA667	Nitrospira lineage I	2	1	1	0	2	1	0	0	1	1	3	0	0	0	0	0	0	0	0	1	0	0	0	0	0	0	0	0	0	0	0	0	0	0	0	0	0	0	0	0	0	0	0	1	1	0	0	0
Nitrospira sp. Gw Eff bin145	Nitrospira lineage I	2	3	1	1	3	1	1	0	1	1	1	0	0	0	0	0	0	0	0	1	0	0	0	0	0	0	0	0	1	0	0	0	0	0	0	0	0	0	0	1	0	0	0	1	1	0	0	0
Nitrospira sp. UW-LDO-02	Nitrospira lineage I	1	2	1	1	4	1	1	0	1	1	1	0	0	0	0	0	0	0	0	1	0	0	0	0	0	0	0	0	1	0	0	0	0	0	0	0	0	0	0	2	0	0	0	1	1	0	0	0
Nitrospira sp. GCA_016711755.1	Nitrospira lineage I	2	4	1	1	3	1	1	0	2	1	2	0	0	0	0	0	0	0	0	1	0	0	0	0	0	0	0	0	1	0	0	0	0	0	0	0	0	0	0	1	0	0	0	1	1	0	0	0
Nitrospira sp. GCA_016722315.1	Nitrospira lineage I	2	2	1	1	5	3	3	0	1	1	2	0	0	0	0	0	0	0	0	2	0	0	0	2	1	0	0	0	2	0	0	0	0	0	0	0	0	0	0	4	0	0	0	1	1	0	0	0
Nitrospira sp. ND1	Nitrospira lineage I	2	2	1	1	3	1	1	0	1	1	2	0	0	0	0	0	0	0	0	1	1	1	1	1	1	1	1	1	1	0	0	0	0	0	0	0	0	0	0	1	0	0	0	1	1	0	0	0
Nitrospira sp. Gw SlPrim bin98	Nitrospira lineage I	2	4	1	1	3	1	1	0	1	1	1	0	0	0	0	0	0	0	0	1	0	0	0	0	0	0	0	0	1	0	0	0	0	0	0	0	0	0	0	1	0	0	0	1	1	0	0	0
Nitrospira sp. GCA_016706135.1	Nitrospira lineage I	2	2	1	1	4	1	3	0	1	1	2	0	0	0	0	0	0	0	0	1	0	0	0	0	0	0	0	0	2	0	0	0	0	0	0	0	0	0	0	1	0	0	0	1	1	0	0	0
Nitrospira sp. GCA_016709365.1	Nitrospira lineage I	2	2	1	1	3	1	1	0	1	1	2	0	0	0	0	0	0	0	0	1	0	0	0	0	0	0	0	0	1	0	0	0	0	0	0	0	0	0	0	1	0	0	0	1	1	0	0	0
Nitrospira sp. UBA4129	Nitrospira lineage I	4	0	1	1	3	1	2	0	0	0	2	0	0	0	0	0	0	0	0	1	0	0	0	0	0	0	0	0	1	0	0	0	0	0	0	0	0	0	0	1	0	0	0	1	1	0	0	0
Nitrospira sp. UBA10644	Nitrospira lineage I	1	0	1	1	2	1	1	0	0	0	2	0	0	0	0	0	0	0	0	1	0	0	0	0	0	0	0	0	1	0	0	0	0	0	0	0	0	0	0	1	0	0	0	1	1	0	0	0
Nitrospira sp. Go SlAct bin422	Nitrospira lineage I	2	3	1	1	4	1	0	0	1	1	2	0	0	0	0	0	0	0	0	1	0	0	0	0	0	0	0	0	0	0	0	0	0	0	0	0	0	0	0	1	0	0	0	1	1	0	0	0
Nitrospira sp. Go Eff bin299	Nitrospira lineage I	2	3	1	1	4	1	0	0	1	1	2	0	0	0	0	0	0	0	0	1	0	0	0	0	0	0	0	0	0	0	0	0	0	0	0	0	0	0	0	1	0	0	0	1	1	0	0	0
Nitrospira sp. KM1	Canonical Nitrospira lineage II	4	2	1	2	1	1	0	1	0	0	3	0	0	0	0	0	0	0	0	3	1	1	1	1	1	1	1	1	1	2	2	2	0	0	0	0	0	0	0	2	0	0	0	1	1	0	0	0
Nitrospira sp. CR1.3	Canonical Nitrospira lineage II	1	2	1	2	1	1	0	1	0	0	1	0	0	0	0	0	0	0	0	3	1	1	1	1	1	1	1	1	1	1	1	1	0	0	0	0	0	0	0	1	0	0	0	1	1	0	0	0
Nitrospira japonica	Canonical Nitrospira lineage II	3	3	1	2	1	1	0	1	0	0	3	0	0	0	0	0	0	0	0	3	1	1	1	1	1	1	1	1	1	1	1	1	0	0	0	0	0	0	0	1	0	0	0	1	1	0	0	0
Nitrospira sp. UBA5699	Canonical Nitrospira lineage II	4	1	1	3	1	1	1	0	0	0	2	0	0	0	0	0	0	0	0	3	1	1	1	1	1	2	1	1	1	1	1	1	0	0	0	0	0	0	0	0	0	0	0	1	1	0	0	0
Nitrospirae bacterium REEB81	Canonical Nitrospira lineage II	1	1	1	1	3	1	3	0	0	0	3	0	0	0	0	0	0	0	0	3	1	1	1	1	2	1	1	1	1	0	0	0	0	0	0	0	0	0	0	1	0	0	0	2	1	0	0	1
Nitrospirae bacterium REEB55	Canonical Nitrospira lineage II	0	0	1	1	3	2	1	0	0	0	3	0	0	0	0	0	0	0	0	3	1	1	0	1	1	2	1	1	1	0	0	0	0	0	0	0	0	0	0	1	0	0	0	3	1	0	0	1
Nitrospira sp. P-RSF-IL-22	Canonical Nitrospira lineage II	2	1	1	2	2	1	1	0	0	0	1	0	0	0	0	0	0	0	0	0	0	0	0	0	0	0	0	0	1	1	1	1	0	0	0	0	0	0	0	0	0	0	0	1	1	0	0	0
Nitrospira sp. RSF8	Canonical Nitrospira lineage II	1	1	1	2	1	1	0	0	0	0	1	0	0	0	0	0	0	0	0	2	0	0	0	0	0	0	0	0	1	0	0	0	0	0	0	0	0	0	0	0	0	0	0	1	0	0	0	0
Nitrospira sp. Bin 54 10	Canonical Nitrospira lineage II	1	1	1	2	3	1	1	0	0	0	1	0	0	0	0	0	0	0	0	2	0	0	0	0	0	0	0	0	1	1	1	1	0	0	0	0	0	0	0	0	0	0	0	2	1	0	0	0
Nitrospiraceae bacterium F1-60-MAGs160	Canonical Nitrospira lineage II	2	1	1	2	1	1	1	0	0	0	0	0	0	0	0	0	0	0	0	2	1	1	1	0	0	0	0	0	1	1	1	1	0	0	0	0	0	0	0	0	0	0	0	1	1	0	0	0
Nitrospiraceae bacterium F1-20-MAGs162	Canonical Nitrospira lineage II	1	1	1	2	1	2	1	0	0	0	0	0	0	0	0	0	0	0	0	2	1	1	2	2	1	1	1	1	1	1	1	1	0	0	0	0	0	0	0	0	0	0	0	1	1	0	0	0
Nitrospirae bacterium Baikal-G1	Canonical Nitrospira lineage II	1	1	1	2	2	1	2	0	0	0	0	0	0	0	0	0	0	0	0	2	1	1	1	1	1	1	1	1	2	1	1	1	0	0	0	0	0	0	0	0	0	0	0	1	1	0	0	0
Nitrospirae bacterium hypo.bin1	Canonical Nitrospira lineage II	1	1	1	2	1	1	1	0	0	0	0	0	0	0	0	0	0	0	0	2	0	0	0	0	0	0	0	0	1	1	1	1	0	0	0	0	0	0	0	0	0	0	0	1	1	0	0	0
Nitrospirae bacterium BD2	Canonical Nitrospira lineage II	1	1	1	2	1	1	1	0	0	0	0	0	0	0	0	0	0	0	0	2	0	0	0	0	0	0	0	0	1	1	1	1	0	0	0	0	0	0	0	0	0	0	0	2	1	0	0	0
Nitrospira sp. ON33M 5M Binsanity 131	Canonical Nitrospira lineage II	1	1	1	2	1	1	1	0	0	0	0	0	0	0	0	0	0	0	0	2	0	0	0	0	0	0	0	2	1	1	1	1	0	0	0	0	0	0	0	0	0	0	0	1	1	0	0	0
Nitrospira sp. SU08M 6M Binsanity 100	Canonical Nitrospira lineage II	1	1	1	2	1	1	1	0	0	0	0	0	0	0	0	0	0	0	0	2	0	0	0	1	1	1	2	1	1	1	1	1	0	0	0	0	0	0	0	0	0	0	0	1	1	0	0	0
Nitrospira sp. MC17 S15 bin99	Canonical Nitrospira lineage II	1	1	1	2	1	1	1	0	0	0	0	0	0	0	0	0	0	0	0	2	0	0	0	0	0	0	1	1	1	1	1	1	0	0	0	0	0	0	0	0	0	0	0	1	1	0	0	0
Nitrospira sp. MC14 S12 M CONCOCT 129	Canonical Nitrospira lineage II	1	1	1	2	1	1	1	0	0	0	0	0	0	0	0	0	0	0	0	2	0	0	0	1	2	1	1	2	1	1	1	1	0	0	0	0	0	0	0	0	0	0	0	1	1	0	0	0
Nitrospira sp. MC9 S7 M Binsanity 088	Canonical Nitrospira lineage II	1	1	2	2	1	1	1	0	0	0	0	0	0	0	0	0	0	0	0	2	0	0	0	0	0	0	0	2	1	1	1	1	0	0	0	0	0	0	0	0	0	0	0	1	1	0	0	0
Nitrospira sp. MC12 S10 M CONCOCT 025	Canonical Nitrospira lineage II	1	1	1	2	1	2	1	0	0	0	0	0	0	0	0	0	0	0	0	2	0	0	0	0	0	0	1	2	1	1	1	1	0	0	0	0	0	0	0	0	0	0	0	1	1	0	0	0
Nitrospiraceae bacterium WB-IL-04	Clade B Comammox	1	1	1	1	1	1	0	0	0	0	1	1	1	6	1	1	1	1	0	1	1	1	1	1	1	1	1	1	0	0	0	0	0	0	0	0	0	0	0	4	0	0	0	1	1	0	0	1
Nitrospira sp. CG24E	Clade B Comammox	2	1	1	1	1	1	0	0	0	0	3	1	1	1	0	0	0	0	0	1	1	1	1	2	1	1	1	1	0	0	0	0	0	0	0	0	0	0	0	2	0	0	0	0	1	0	0	0
Nitrospirae bacterium L.E.N.18	Clade B Comammox	1	1	1	1	1	0	0	0	0	0	3	1	1	4	3	1	1	2	0	1	0	1	1	1	1	0	0	0	0	0	0	0	0	0	0	0	0	0	0	2	0	0	0	1	1	0	0	1
Nitrospirae bacterium GCA_016219645.1	Clade B Comammox	4	4	1	1	0	0	0	0	0	0	3	1	1	5	1	1	1	1	0	1	1	1	1	1	1	1	1	1	0	0	0	0	0	0	0	0	0	0	0	1	0	0	0	1	1	0	0	0
Nitrospira sp. EFPC 84	Clade B Comammox	1	1	1	0	0	0	0	0	0	0	3	1	1	3	1	1	1	2	0	1	0	0	0	1	1	1	0	0	0	0	0	0	0	0	0	0	0	0	0	1	0	0	0	1	1	0	0	0
Nitrospira sp. palsa 1315	Clade B Comammox	1	1	1	2	1	1	0	0	0	0	1	1	1	1	1	1	1	1	0	4	1	1	2	1	1	1	1	1	0	0	0	0	0	0	0	0	0	0	0	1	0	0	0	1	1	0	0	0
Nitrospira sp. palsa 1310	Clade B Comammox	1	0	1	2	1	1	0	0	0	0	1	0	0	1	1	1	1	1	0	5	1	1	1	1	1	1	1	2	0	0	0	0	0	0	0	0	0	0	0	2	0	0	0	2	1	0	0	0
Nitrospiraceae bacterium 3 4 m bin12	Clade B Comammox	2	2	1	2	1	1	0	0	0	0	1	0	0	3	1	1	1	1	0	3	1	1	2	1	1	1	1	1	0	0	0	0	0	0	0	0	0	0	0	2	0	0	0	1	2	0	0	1
Nitrospira sp. RCB	Clade B Comammox	2	0	1	2	1	1	0	0	0	0	1	1	1	4	1	1	1	1	0	3	1	1	1	0	1	2	1	1	0	0	0	0	0	0	0	0	0	0	0	2	0	0	0	0	1	0	0	1
Nitrospirae bacterium NS9	Clade B Comammox	3	1	1	2	1	1	0	0	0	0	1	0	1	2	1	1	1	1	0	1	1	1	2	3	1	1	0	1	0	0	0	0	0	0	0	0	0	0	0	3	0	0	0	1	1	0	0	0
Nitrospirae bacterium NS10	Clade B Comammox	1	2	2	1	1	2	0	0	0	0	1	0	0	1	0	0	0	1	0	2	1	0	1	0	0	1	1	1	0	0	0	0	0	0	0	0	0	0	0	2	0	0	0	1	1	0	0	0
Nitrospira sp. WB-IL-16	Clade B Comammox	1	1	1	2	1	1	0	0	0	0	3	1	1	4	1	1	1	0	0	1	1	1	1	1	2	1	1	2	0	0	0	0	0	0	0	0	0	0	0	1	0	0	0	0	1	0	0	0
Nitrospira sp. RSF3	Clade B Comammox	1	1	1	1	1	1	0	0	0	0	3	1	1	4	1	1	1	1	0	1	1	1	1	1	1	1	1	1	0	0	0	0	0	0	0	0	0	0	0	1	0	0	0	2	1	0	0	0
Nitrospira sp. RSF7	Clade B Comammox	2	1	1	1	1	1	0	0	0	0	4	1	1	4	1	1	1	1	0	1	0	0	1	1	1	1	1	1	0	0	0	0	0	0	0	0	0	0	0	1	0	0	0	1	0	0	0	0
Nitrospira sp. CG24C	Clade B Comammox	2	1	1	1	1	1	0	0	0	0	3	1	1	6	0	0	0	0	0	2	1	1	2	1	0	0	0	0	0	0	0	0	0	0	0	0	0	0	0	1	0	0	0	0	1	0	0	0
Nitrospirae bacterium GCA_016200355.1	Clade B Comammox	4	2	1	1	2	1	0	0	0	0	4	2	1	3	0	0	0	0	0	1	0	0	0	1	1	2	1	0	0	0	0	0	0	0	0	0	0	0	0	0	0	0	0	2	1	0	0	0
Nitrospira sp. RSF48	Clade B Comammox	1	1	0	1	1	1	0	0	0	0	1	1	1	3	0	0	0	0	0	1	1	1	1	1	1	1	1	1	0	0	0	0	0	0	0	0	0	0	0	0	0	0	0	1	1	0	0	0
Nitrospiraceae bacterium metabat2.72	Clade B Comammox	4	1	0	1	0	1	0	0	0	0	0	1	0	4	1	1	1	3	0	0	0	0	1	1	1	1	0	0	0	0	0	0	0	0	0	0	0	0	0	2	0	0	0	2	0	0	0	1
Nitrospiraceae bacterium ES-bin-41	Clade B Comammox	1	0	1	1	1	1	0	0	0	0	0	0	0	4	1	1	1	2	0	1	1	1	1	1	1	1	1	1	0	0	0	0	0	0	0	0	0	0	0	2	0	0	0	1	1	0	0	1
Nitrospira sp. RSF6	Clade B Comammox	1	1	1	1	2	1	0	0	0	0	2	1	1	3	1	1	1	2	0	1	1	1	1	1	1	1	1	1	0	0	0	0	0	0	0	0	0	0	0	2	0	0	0	2	1	0	0	0
Nitrospira sp. RSF11	Clade B Comammox	1	1	1	1	1	1	0	0	0	0	3	0	1	3	1	1	1	2	0	1	1	1	1	1	1	1	1	1	0	0	0	0	0	0	0	0	0	0	0	1	0	0	0	2	1	0	0	0
Nitrospira sp. CG24A	Clade B Comammox	1	1	1	1	1	1	0	0	0	0	3	1	2	4	1	1	1	2	0	1	1	0	0	1	1	1	1	1	0	0	0	0	0	0	0	0	0	0	0	1	0	0	0	1	1	0	0	0
Nitrospira sp. UBA6493	Canonical Nitrospira lineage II	1	0	1	2	1	1	1	0	0	0	1	0	0	0	0	0	0	0	0	1	0	0	0	0	0	0	0	0	1	0	0	0	0	0	0	0	0	0	0	1	0	0	1	1	1	0	0	2
Nitrospira sp. UBA6488	Canonical Nitrospira lineage II	1	1	1	3	1	1	1	0	0	0	1	0	0	0	1	0	0	0	0	1	0	0	0	1	2	0	0	0	1	0	0	0	0	0	0	0	0	0	0	1	0	0	1	1	1	0	0	2
Nitrospiraceae bacterium AM 1104	Canonical Nitrospira lineage II	0	2	1	2	1	2	1	0	0	0	1	0	0	0	0	0	0	0	0	2	0	0	0	0	0	0	0	0	0	0	0	0	0	0	0	0	0	0	0	0	0	0	0	1	1	0	0	0
Nitrospira lenta BS10	Canonical Nitrospira lineage II	2	1	1	1	2	1	1	0	0	0	1	0	0	0	0	0	0	0	0	2	1	1	1	1	1	1	1	1	1	0	0	0	0	0	0	0	0	0	0	2	0	0	0	1	0	0	0	0
Nitrospira sp. WB-IL-20	Canonical Nitrospira lineage II	2	1	1	3	3	1	1	0	0	0	1	0	0	0	0	0	0	0	0	2	0	0	0	0	0	0	0	0	1	1	1	1	0	0	0	0	0	0	0	2	0	0	0	1	1	0	0	0
Nitrospira sp. ST-bin5	Canonical Nitrospira lineage II	1	1	1	2	3	1	1	0	1	1	1	0	0	0	0	0	0	0	0	1	0	0	0	0	0	0	0	0	1	0	0	0	0	0	0	0	0	0	0	2	0	0	0	1	1	0	0	2
Nitrospira sp. MAG137	Canonical Nitrospira lineage II	4	1	1	0	4	2	2	0	1	1	1	0	0	0	0	0	0	0	0	1	2	1	1	1	1	1	1	1	2	0	0	0	0	0	0	0	0	0	0	2	0	0	0	1	1	0	0	3
Nitrospira sp. RSF13	Canonical Nitrospira lineage II	1	1	1	2	3	1	1	0	0	0	1	0	0	0	0	0	0	0	0	2	0	0	0	0	0	0	0	0	1	1	1	1	0	0	0	0	0	0	0	1	0	0	0	1	1	0	0	1
Nitrospira sp. CG24D	Canonical Nitrospira lineage II	1	1	1	2	3	1	1	0	0	0	1	0	0	0	0	0	0	0	0	2	0	0	0	0	0	0	0	0	1	1	1	1	0	0	0	0	0	0	0	1	0	0	0	2	1	0	0	1
Nitrospiraceae bacterium AM 1312	Canonical Nitrospira lineage II	1	1	1	3	1	1	0	1	0	0	1	0	0	0	1	0	0	0	0	3	1	1	0	2	1	1	1	1	1	0	0	0	0	0	0	0	0	0	0	2	0	0	0	2	1	0	0	0
Nitrospira moscoviensis NSP M-1	Canonical Nitrospira lineage II	5	5	1	3	1	1	0	1	0	1	6	0	0	0	0	0	0	0	0	3	1	1	1	1	0	0	0	0	1	1	1	1	0	0	0	0	0	0	0	3	0	0	0	1	1	0	0	1
Nitrospiraceae bacterium F1-60-MAGs112	Clade A Comammox	1	1	2	2	1	0	1	0	0	0	2	1	1	3	0	1	1	1	0	2	0	0	2	1	2	0	0	0	1	1	1	1	0	0	0	0	0	0	0	0	0	0	0	0	1	0	0	0
Nitrospira sp. SG-bin2	Clade A Comammox	1	1	1	2	0	0	0	0	0	0	3	1	1	2	1	0	0	0	1	0	1	1	1	1	1	1	1	1	0	0	0	0	0	0	0	0	0	0	0	2	0	0	0	1	1	0	0	1
Nitrospira sp. YR-XLJ-3	Clade A Comammox	1	1	1	2	0	0	0	0	0	0	2	1	1	3	0	0	0	2	1	0	1	1	1	1	2	1	1	1	0	0	0	0	0	0	0	0	0	0	0	0	0	0	0	2	1	0	0	0
Nitrospira sp. ST-bin4	Clade A Comammox	1	2	1	2	0	0	0	0	0	0	3	1	1	1	1	1	1	2	1	0	1	1	1	0	1	1	1	1	0	0	0	0	0	0	0	0	0	0	0	1	0	0	0	1	1	0	0	0
Nitrospira sp. YR-JJ	Clade A Comammox	0	1	1	2	0	2	0	0	0	0	2	2	2	2	1	0	0	2	0	0	0	1	2	2	3	2	2	1	0	0	0	0	0	0	0	0	0	0	0	0	0	0	0	3	1	0	0	0
Nitrospira sp. YR-WHU	Clade A Comammox	1	2	2	3	0	0	0	0	0	0	1	2	2	6	2	1	1	2	1	0	1	0	1	2	2	1	2	2	0	0	0	0	0	0	0	0	0	0	0	0	0	0	0	4	2	0	0	0
Nitrospira sp. YR-XLD	Clade A Comammox	2	3	1	3	0	1	0	0	0	0	2	2	1	5	2	0	0	0	1	0	1	0	1	1	3	3	3	4	0	0	0	0	0	0	0	0	0	0	0	0	0	0	0	2	3	0	0	0
Nitrospira sp. YR-XJB	Clade A Comammox	1	4	1	2	0	1	0	0	0	0	2	1	1	3	1	0	0	0	1	0	1	2	2	0	1	0	0	2	0	0	0	0	0	0	0	0	0	0	0	0	0	0	0	3	3	0	0	0
Nitrospira sp. YR-PS	Clade A Comammox	1	2	1	2	0	1	0	0	0	0	2	2	1	5	0	0	0	0	1	0	0	0	1	1	1	0	0	1	0	0	0	0	0	0	0	0	0	0	0	0	0	0	0	3	3	0	0	0
Nitrospira sp. M DeepCast 65m mx 150	Clade A Comammox	1	1	1	2	0	0	0	0	0	0	3	1	1	6	0	0	0	1	1	0	1	1	1	1	1	1	1	1	0	0	0	0	0	0	0	0	0	0	0	2	0	0	0	1	1	0	0	0
Nitrospira sp. M DeepCast 50m m2 151	Clade A Comammox	1	1	1	2	0	0	0	0	0	0	3	1	1	5	1	1	1	2	0	0	1	1	1	1	1	1	1	1	0	0	0	0	0	0	0	0	0	0	0	0	0	0	0	1	1	0	0	0
Nitrospira sp. YR-LS	Clade A Comammox	1	3	3	3	0	0	0	0	0	0	1	1	2	3	1	1	1	2	2	0	0	1	1	3	2	2	3	2	0	0	0	0	0	0	0	0	0	0	0	0	0	0	0	1	0	0	0	1
Nitrospira sp. YR-XLJ-2	Clade A Comammox	1	1	1	2	0	0	0	0	0	0	2	1	1	5	1	1	1	2	1	0	1	1	1	2	1	1	1	1	0	0	0	0	0	0	0	0	0	0	0	0	0	0	0	2	0	0	0	0
Nitrospira sp. UBA2082	Clade A Comammox	1	1	1	2	0	0	0	0	0	0	3	1	1	3	1	1	1	2	1	0	1	1	1	1	1	1	1	1	0	0	0	0	0	0	0	0	0	0	0	0	0	0	0	1	1	0	0	0
Nitrospira sp. UBA6909	Clade A Comammox	1	1	1	1	0	1	0	0	0	0	1	0	0	1	1	0	1	3	1	0	1	1	1	2	0	0	0	0	0	0	0	0	0	0	0	0	0	0	0	1	0	0	0	2	1	0	0	1
Candidatus Nitrospira inopinata	Clade A Comammox	1	1	1	1	0	0	0	0	1	1	1	1	1	3	1	0	1	1	1	0	1	1	1	1	1	1	1	1	0	0	0	0	0	0	0	0	0	0	0	2	0	0	0	1	1	0	0	0
Nitrospirae bacterium GCA_016195505.1	Clade A Comammox	2	0	1	1	2	0	0	0	0	0	0	0	0	0	0	0	0	0	0	0	1	1	1	0	1	1	1	1	1	1	1	1	0	0	0	0	0	0	0	0	0	0	0	1	1	0	0	0
Nitrospira sp. RCA	Clade A Comammox	1	1	1	1	1	0	0	0	0	0	0	1	1	2	1	1	1	1	0	3	1	1	1	1	1	1	0	1	0	0	0	0	1	1	1	0	1	1	1	1	0	0	0	2	1	0	0	1
Nitrospira sp. odPetCras1	Clade A Comammox	1	1	1	1	0	0	1	0	0	0	1	1	1	1	1	1	1	1	0	3	1	1	1	0	1	1	1	1	0	0	0	0	1	1	1	1	1	1	1	0	1	0	0	1	0	0	0	1
Nitrospira sp. DS176	Clade A Comammox	2	1	2	2	0	0	1	0	0	0	0	1	1	1	0	0	1	1	0	4	1	1	1	0	1	1	0	0	0	0	0	0	0	0	0	0	0	0	0	1	0	0	0	1	1	0	0	0
Nitrospira sp. GCA_016715825.1	Clade A Comammox	1	1	1	2	0	2	0	0	0	0	0	1	1	4	4	1	1	2	1	0	1	1	1	2	5	3	2	3	0	0	0	0	0	0	0	0	0	0	0	3	1	0	0	1	1	0	0	1
uncultured Nitrospira sp.RBC083	Clade A Comammox	0	0	0	1	0	0	0	0	0	0	3	1	1	2	1	1	1	1	1	0	1	1	1	0	1	1	1	1	0	0	0	0	0	0	0	0	0	0	0	1	0	0	0	1	0	0	0	1
Nitrospira sp. SU 4 4	Clade A Comammox	3	2	2	1	0	0	0	0	0	0	3	1	3	4	3	1	1	3	2	0	1	1	1	2	1	1	1	2	0	0	0	0	0	0	0	0	0	0	0	1	0	0	0	2	0	0	0	3
uncultured Nitrospira sp.RBC001	Clade A Comammox	2	0	1	2	0	0	0	0	0	0	1	1	1	3	2	1	2	2	2	0	1	1	1	0	0	0	0	0	0	0	0	0	0	0	0	0	0	0	0	3	0	0	0	2	1	0	0	1
Candidatus Nitrospira kreftii	Clade A Comammox	2	2	1	2	0	1	0	0	0	0	1	1	1	5	2	1	1	2	1	0	1	1	1	2	2	2	0	2	0	0	0	0	0	0	0	0	0	0	0	3	0	0	0	2	1	0	0	1
uncultured Nitrospira sp. RBC044	Clade A Comammox	1	0	1	2	0	0	0	0	0	0	2	1	1	5	1	1	1	1	1	0	1	2	1	1	0	0	0	0	0	0	0	0	0	0	0	0	0	0	0	1	1	0	0	1	1	0	0	1
uncultured Nitrospira sp.RBC042	Clade A Comammox	0	0	2	3	0	0	0	0	0	0	1	0	1	4	1	1	1	1	1	0	1	2	1	0	0	0	0	0	0	0	0	0	0	0	0	0	0	0	0	1	1	0	0	1	1	0	0	1
Nitrospirae bacterium SpSt-378	Clade A Comammox	2	2	1	2	0	0	0	0	0	0	1	2	1	6	2	1	2	2	1	0	1	1	1	1	1	1	1	1	0	0	0	0	0	0	0	0	0	0	0	2	0	0	0	2	1	0	0	1
Nitrospira sp. SG-bin1	Clade A Comammox	2	1	1	2	0	1	0	0	0	0	1	1	1	4	1	1	2	1	1	0	1	1	1	0	0	0	0	0	0	0	0	0	0	0	0	0	0	0	0	2	0	0	0	2	1	0	0	1
uncultured Nitrospira sp.RBC093	Clade A Comammox	2	0	1	1	0	1	0	0	0	0	1	1	1	5	1	1	1	1	1	0	1	1	1	0	0	0	0	0	1	0	0	0	0	0	0	0	0	0	0	0	0	0	0	1	1	0	0	0
Nitrospira sp. LK70	Clade A Comammox	2	2	1	2	0	0	0	0	0	0	1	1	1	3	1	0	1	1	1	0	1	1	1	2	1	1	1	1	1	0	0	0	0	0	0	0	0	0	0	1	0	0	0	1	1	0	0	0
Nitrospira sp. CTRL-LIN-TMP-bin1	Clade A Comammox	2	0	1	2	0	0	0	0	0	0	1	1	1	5	1	0	1	1	1	0	1	2	1	1	1	1	1	1	1	0	0	0	0	0	1	0	1	0	1	1	0	0	0	1	1	0	0	0
Nitrospira sp. YR-XLJ-1	Clade A Comammox	1	1	1	2	0	1	0	0	0	0	1	1	1	1	2	0	0	1	1	0	1	1	1	1	0	0	0	2	0	0	0	0	0	0	0	0	0	0	0	0	0	0	0	2	1	0	0	0
Candidatus Nitrospira nitrificans	Clade A Comammox	4	4	1	2	0	1	0	0	0	0	1	1	1	6	2	0	1	2	1	0	1	1	1	5	1	1	1	1	0	0	0	0	0	0	0	0	0	0	0	0	0	0	0	2	1	0	0	0
Nitrospira sp. Ga0074138	Clade A Comammox	2	0	1	1	0	1	0	0	0	0	3	1	1	4	1	1	1	1	1	0	1	1	1	1	1	1	1	1	0	0	0	0	0	0	0	0	0	0	0	3	0	0	0	2	1	0	0	1
Nitrospirae bacterium GCA_016222925.1	Clade A Comammox	1	1	0	2	0	1	0	0	0	0	3	1	1	3	0	0	0	0	0	0	1	1	1	3	1	1	1	1	0	0	0	0	0	0	0	0	0	0	0	0	0	0	0	2	1	0	0	0
Nitrospira sp. RSF9	Clade A Comammox	1	1	1	1	0	1	0	0	0	0	3	1	1	4	1	1	1	2	1	0	1	1	1	2	1	1	1	1	0	0	0	0	0	0	0	0	0	0	0	1	0	0	0	1	1	0	0	0
Nitrospira sp. RSF12	Clade A Comammox	1	1	1	1	0	1	0	0	0	0	3	1	1	3	1	1	1	2	1	0	1	1	1	2	1	1	1	1	0	0	0	0	0	0	0	0	0	0	0	1	0	0	0	2	1	0	0	0
Nitrospira sp. RSF1	Clade A Comammox	1	1	1	2	0	1	0	0	0	0	3	1	1	1	1	1	1	2	1	0	1	1	1	1	1	1	1	1	0	0	0	0	0	0	0	0	0	0	0	0	0	0	0	1	1	0	0	0
Nitrospira sp. P-RSF-IL-20	Clade A Comammox	1	1	2	3	0	1	0	0	0	0	3	1	1	6	0	1	1	3	1	0	0	0	1	1	1	1	1	0	0	0	0	0	0	0	0	0	0	0	0	0	0	0	0	1	2	0	0	0
Nitrospira sp. RSF5	Clade A Comammox	1	1	1	2	0	1	0	0	0	0	1	1	1	1	1	1	0	1	1	0	0	1	1	1	0	0	0	0	0	0	0	0	0	0	0	0	0	0	0	0	0	0	0	2	1	0	0	0
Nitrospira sp. CG24B	Clade A Comammox	1	1	1	2	0	1	0	0	0	0	2	1	1	3	1	1	1	2	1	0	1	1	1	1	2	1	0	0	0	0	0	0	0	0	0	0	0	0	0	0	0	0	0	2	1	0	0	0
Nitrospira sp. UBA2083	Clade A Comammox	3	1	0	3	0	1	0	0	0	0	1	1	1	1	1	0	1	1	1	0	1	1	1	0	0	0	0	0	0	0	0	0	0	0	0	0	0	0	0	1	0	0	0	1	1	0	0	0
uncultured Nitrospira sp.RBC069 GCA_902500775.1	Clade A Comammox	2	0	1	2	1	1	0	0	0	0	1	1	1	4	1	1	1	1	1	0	1	1	1	1	1	1	1	1	1	0	0	0	0	0	0	0	0	0	0	2	1	0	0	2	1	0	0	1
Nitrospira sp. new MAG-286	Clade A Comammox	3	1	1	2	0	2	0	0	0	0	1	1	1	4	1	1	1	1	1	0	0	0	0	1	1	1	1	1	0	0	0	0	0	0	0	0	0	0	0	2	0	0	0	2	2	0	0	2
Nitrospira sp. AMP-bin1	Clade A Comammox	2	0	1	2	0	1	0	0	0	0	1	1	1	3	0	1	1	1	1	0	1	1	1	1	1	1	1	1	0	0	0	0	0	0	0	0	0	0	0	2	0	0	0	1	1	0	0	1
Nitrospira sp. new MAG-287	Clade A Comammox	2	4	1	2	0	1	0	0	0	0	1	0	1	4	2	1	1	1	1	0	2	2	1	1	1	1	1	1	0	0	0	0	0	0	0	0	0	0	0	1	0	0	0	1	1	0	0	1
Nitrospira sp. KAN-bin1	Clade A Comammox	2	2	1	2	0	1	0	0	0	0	1	1	1	3	0	1	1	1	1	0	1	1	1	1	1	1	1	1	0	0	0	0	0	0	0	0	0	0	0	2	0	0	0	1	1	0	0	1
Nitrospira sp. YR-ZJ	Clade A Comammox	1	1	2	2	0	1	0	0	0	0	1	0	2	2	2	0	1	1	1	0	1	1	1	1	2	3	2	2	0	0	0	0	0	0	0	0	0	0	0	0	0	0	0	3	0	0	0	0
Nitrospira sp. UBA7655	Clade A Comammox	1	1	1	1	0	1	0	0	0	0	1	1	1	2	3	0	0	1	1	0	1	1	1	2	0	0	0	0	0	0	0	0	0	0	0	0	0	0	0	0	0	0	0	1	1	0	0	0
Nitrospira sp. HN-bin3	Clade A Comammox	6	3	1	2	0	1	0	0	0	0	1	1	1	0	2	0	1	1	1	0	1	1	1	1	0	0	0	0	0	0	0	0	0	0	0	0	0	0	0	0	0	0	0	1	1	0	0	0
uncultured Nitrospira sp.RBC100	Clade A Comammox	2	2	1	1	0	1	0	0	0	0	1	0	0	5	1	1	1	2	1	0	1	1	1	1	0	0	1	1	0	0	0	0	0	0	0	0	0	0	0	2	0	0	0	2	0	0	0	0
Nitrospira sp. UBA5698	Clade A Comammox	1	1	1	2	0	1	0	0	0	0	1	0	0	2	1	1	1	2	1	0	1	1	1	1	1	1	1	1	0	0	0	0	0	0	0	0	0	0	0	2	0	0	0	2	1	0	0	0
Nitrospira sp. UBA5702	Clade A Comammox	1	1	1	2	0	1	0	0	0	0	1	1	1	3	3	1	1	2	1	0	1	1	1	1	1	1	1	1	0	0	0	0	0	0	0	0	0	0	0	2	0	0	0	3	1	0	0	0
Nitrospira sp. UBA11158	Clade A Comammox	1	1	2	2	0	1	0	0	0	0	2	1	1	0	1	2	1	2	1	0	1	1	1	1	1	0	1	0	0	0	0	0	0	0	0	0	0	0	0	2	0	0	0	2	1	0	0	0
Nitrospira sp. KAN-bin2	Clade A Comammox	2	2	1	2	0	1	0	0	0	0	2	0	0	1	1	1	1	1	1	0	1	1	1	1	1	1	1	1	1	0	0	0	0	0	0	0	0	0	0	1	0	0	0	1	1	0	0	0
Nitrospira sp. MAG149	Clade A Comammox	1	1	0	0	0	0	0	0	0	0	2	0	0	4	2	1	1	1	1	0	1	2	1	1	1	1	1	1	0	0	0	0	0	0	0	0	0	0	0	1	0	0	0	1	1	0	0	1
Nitrospira sp. MAG245	Clade A Comammox	2	2	2	0	0	2	0	0	0	0	3	0	0	2	1	1	1	1	1	0	1	1	1	1	1	0	0	0	0	0	0	0	0	0	0	0	0	0	0	0	0	0	0	1	1	0	0	1
Candidatus Nitrospira nitrosa	Clade A Comammox	2	2	1	2	0	1	0	0	0	0	1	2	1	4	1	1	1	2	1	0	1	1	1	1	1	1	1	1	0	0	0	0	0	0	0	0	0	0	0	3	0	0	0	1	1	0	0	1
Nitrospira sp. MAG237	Clade A Comammox	2	1	0	2	0	0	0	0	0	0	2	1	1	5	1	1	1	1	1	0	1	1	1	1	1	1	1	1	0	0	0	0	0	0	0	0	0	0	0	1	0	0	0	1	1	0	0	1
Nitrospira sp. GCA_016712165.1	Clade A Comammox	4	3	3	2	0	1	0	0	0	0	1	1	1	4	1	1	1	1	1	0	1	1	1	1	1	1	1	1	0	0	0	0	0	0	0	0	0	0	0	1	0	0	0	1	1	0	0	1
Nitrospira sp. MAG248	Clade A Comammox	0	0	1	2	0	1	0	0	0	0	0	0	1	1	1	2	1	1	0	0	1	1	1	1	1	1	1	1	0	0	0	0	0	0	0	0	0	0	0	2	0	0	0	1	0	0	0	1
Nitrospira sp. GCA_016722055.1	Clade A Comammox	2	2	1	2	0	1	0	0	0	0	1	1	1	4	1	1	1	1	1	0	2	3	1	2	2	2	2	2	0	0	0	0	0	0	0	0	0	0	0	1	0	0	0	1	1	0	0	1
Nitrospira sp. UW-LDO-01	Clade A Comammox	2	1	1	2	0	1	0	0	0	0	1	1	1	6	1	1	1	1	2	0	1	2	1	1	1	1	1	1	0	0	0	0	0	0	0	0	0	0	0	1	0	0	0	1	1	0	0	1
uncultured Nitrospira sp.RBC035	Clade A Comammox	2	0	1	2	0	1	0	0	0	0	1	0	0	2	1	1	1	1	2	0	1	2	1	1	1	1	1	1	0	0	0	0	0	0	0	0	0	0	0	0	0	0	0	1	1	0	0	2
Nitrospira sp. new MAG-285	Clade A Comammox	4	2	1	3	0	1	0	0	0	0	1	0	0	2	1	1	2	1	1	0	0	0	1	0	0	0	0	1	0	0	0	0	0	0	0	0	0	0	0	1	0	0	0	2	0	0	0	0
[truncated: 102 more columns]
